# Supplementary material for: N-(7-Methyl-1,8-naphthyridin-2-yl)acetamide–acetic acid (1/1)
Source: Acta Crystallogr Sect E Struct Rep Online. 2013 Mar 6;69(Pt 4):o489. doi: 10.1107/S1600536813005242 (PMC3629523; doi:10.1107/S1600536813005242)
Supplement: Supplementary file 1 [file e-69-0o489-sup1.cif]

##############################################################################
#                                                                            #
# This CIF contains the data in a paper accepted for publication in          #
# Acta Crystallographica Section E. It conforms to the requirements of       #
# Notes for Authors for Acta Crystallographica Section E, and has been       #
# peer reviewed under the auspices of the IUCr Commission on Journals.       #
#                                                                            #
# Full details of the Crystallographic Information File format               #
# are given in the paper "The Crystallographic Information File (CIF):       #
# a New Standard Archive File for Crystallography" by S. R. Hall, F. H.      #
# Allen and I. D. Brown [Acta Cryst. (1991), A47, 655-685].                  #
#                                                                            #
# The current version of the core CIF dictionary is obtainable from          #
# ftp://ftp.iucr.org/pub/cif_core.dic.                                       #
#                                                                            #
# Software is freely available for graphical display of the structure(s)     #
# in this CIF. For information consult the CIF software page                 #
# http://www.iucr.org/resources/cif/software.                                #
#                                                                            #
# This file may be used for bona fide research purposes within the           #
# scientific community so long as proper attribution is given to the journal # 
# article from which it was obtained.                                        #
#                                                                            #
##############################################################################
data_I
_audit_creation_method     SHELXL-97
_chemical_name_systematic
;
<i>N</i>-(7-Methyl-1,8-naphthyridin-2-yl)acetamide--acetic acid (1/1)
;
_chemical_name_common     ?
_chemical_formula_moiety     'C11 H11 N3 O1, C2 H4 O2'
_chemical_formula_sum     'C13 H15 N3 O3'
_chemical_formula_iupac     'C11 H11 N3 O1, C2 H4 O2'
_chemical_formula_weight     261.28
_chemical_melting_point     ?
_symmetry_cell_setting     triclinic
_symmetry_space_group_name_H-M     'P -1'
_space_group_name_Hall     '-P 1'
loop_
    _symmetry_equiv_pos_as_xyz
    'x, y, z'
    '-x, -y, -z'
_cell_length_a     8.3628(17)
_cell_length_b     9.0904(18)
_cell_length_c     9.5093(19)
_cell_angle_alpha     71.30(3)
_cell_angle_beta     76.43(3)
_cell_angle_gamma     78.64(3)
_cell_volume     659.8(2)
_cell_formula_units_Z     2
_cell_measurement_reflns_used     25
_cell_measurement_theta_min     3.09
_cell_measurement_theta_max     26.00
_cell_measurement_temperature     293(2)
_cell_special_details     ?
_exptl_crystal_description     flaky
_exptl_crystal_colour     yellow
_exptl_crystal_size_max     0.15
_exptl_crystal_size_mid     0.10
_exptl_crystal_size_min     0.07
_exptl_crystal_density_diffrn     1.315
_exptl_crystal_density_meas     ?
_exptl_crystal_density_method     'not measured'
_exptl_crystal_F_000     276
_exptl_absorpt_coefficient_mu     0.096
_exptl_absorpt_correction_type     multi-scan
_exptl_absorpt_process_details     '(ABSCOR; Higashi, 1995)'
_exptl_absorpt_correction_T_min     0.9858
_exptl_absorpt_correction_T_max     0.9933
_exptl_special_details
;
;
_diffrn_ambient_temperature     293(2)
_diffrn_radiation_type     MoK\a
_diffrn_radiation_wavelength     0.71073
_diffrn_radiation_source     'fine-focus sealed tube'
_diffrn_radiation_monochromator     graphite
_diffrn_measurement_device_type     'Rigaku R-AXIS RAPID'
_diffrn_measurement_method     '\w scans'
_diffrn_detector_area_resol_mean     ?
_diffrn_reflns_number     5757
_diffrn_reflns_av_R_equivalents     0.0584
_diffrn_reflns_av_sigmaI/netI     0.0946
_diffrn_reflns_theta_min     3.09
_diffrn_reflns_theta_max     26.00
_diffrn_reflns_theta_full     26.00
_diffrn_measured_fraction_theta_max     0.995
_diffrn_measured_fraction_theta_full     0.995
_diffrn_reflns_limit_h_min     -10
_diffrn_reflns_limit_h_max     10
_diffrn_reflns_limit_k_min     -11
_diffrn_reflns_limit_k_max     10
_diffrn_reflns_limit_l_min     -11
_diffrn_reflns_limit_l_max     11
_diffrn_standards_number     2
_diffrn_standards_interval_count     150
_diffrn_standards_interval_time     ?
_diffrn_standards_decay_%     0
_refine_special_details
;
Refinement of <i>F</i>^2^ against ALL reflections. The weighted <i>R</i>-factor
<i>wR</i> and goodness of fit <i>S</i> are based on <i>F</i>^2^, conventional
<i>R</i>-factors <i>R</i> are based on <i>F</i>, with <i>F</i> set to zero for
negative <i>F</i>^2^. The threshold expression of <i>F</i>^2^ >
\s(<i>F</i>^2^) is used only for calculating <i>R</i>-factors(gt) <i>etc</i>.
and is not relevant to the choice of reflections for refinement.
<i>R</i>-factors based on <i>F</i>^2^ are statistically about twice as large
as those based on <i>F</i>, and <i>R</i>- factors based on ALL data will be
even larger.
;
_reflns_number_total     2591
_reflns_number_gt     1014
_reflns_threshold_expression     I>2sigma(I)
_refine_ls_structure_factor_coef     Fsqd
_refine_ls_matrix_type     full
_refine_ls_R_factor_all     0.1563
_refine_ls_R_factor_gt     0.0472
_refine_ls_wR_factor_gt     0.1121
_refine_ls_wR_factor_ref     0.1597
_refine_ls_goodness_of_fit_ref     0.907
_refine_ls_restrained_S_all     0.907
_refine_ls_number_reflns     2591
_refine_ls_number_parameters     172
_refine_ls_number_restraints     0
_refine_ls_hydrogen_treatment     constr
_refine_ls_weighting_scheme     calc
_refine_ls_weighting_details
         'calc w=1/[\s^2^(Fo^2^)+(0.0724P)^2^+0.0000P] where P=(Fo^2^+2Fc^2^)/3'
_atom_sites_solution_hydrogens     geom
_atom_sites_solution_primary     direct
_atom_sites_solution_secondary     difmap
_refine_ls_shift/su_max     0.000
_refine_ls_shift/su_mean     0.000
_refine_diff_density_max     0.209
_refine_diff_density_min     -0.196
_refine_ls_extinction_method     none
_refine_ls_extinction_coef     ?
loop_
    _atom_type_symbol
    _atom_type_description
    _atom_type_scat_dispersion_real
    _atom_type_scat_dispersion_imag
    _atom_type_scat_source
    'C' 'C' 0.0033 0.0016
                         'International Tables Vol C Tables 4.2.6.8 and 6.1.1.4'
    'H' 'H' 0.0000 0.0000
                         'International Tables Vol C Tables 4.2.6.8 and 6.1.1.4'
    'N' 'N' 0.0061 0.0033
                         'International Tables Vol C Tables 4.2.6.8 and 6.1.1.4'
    'O' 'O' 0.0106 0.0060
                         'International Tables Vol C Tables 4.2.6.8 and 6.1.1.4'
_computing_data_collection     'PROCESS-AUTO (Rigaku, 1998)'
_computing_cell_refinement     'PROCESS-AUTO (Rigaku, 1998)'
_computing_data_reduction     'CrystalStructure (Rigaku/MSC, 2006)'
_computing_structure_solution     'SHELXS97 (Sheldrick, 2008)'
_computing_structure_refinement     'SHELXL97 (Sheldrick, 2008)'
_computing_molecular_graphics     'DIAMOND (Brandenburg, 1999)'
_computing_publication_material     'SHELXL97 (Sheldrick, 2008)'
loop_
    _atom_site_type_symbol
    _atom_site_label
    _atom_site_fract_x
    _atom_site_fract_y
    _atom_site_fract_z
    _atom_site_U_iso_or_equiv
    _atom_site_adp_type
    _atom_site_calc_flag
    _atom_site_refinement_flags
    _atom_site_occupancy
    _atom_site_symmetry_multiplicity
    _atom_site_disorder_assembly
    _atom_site_disorder_group
    N N2 0.0316(3) 0.2121(2) 0.5279(2) 0.0452(6) Uani d . 1 1 . .
    N N3 0.2361(3) 0.1068(3) 0.3663(3) 0.0504(7) Uani d . 1 1 . .
    O O3 0.9707(3) -0.5868(2) 0.2515(2) 0.0681(7) Uani d . 1 1 . .
    H H3A 0.9822 -0.6417 0.3366 0.102 Uiso calc R 1 1 . .
    C C6 0.1937(4) -0.0352(3) 0.6338(3) 0.0449(8) Uani d . 1 1 . .
    C C10 0.1549(4) 0.0928(3) 0.5099(3) 0.0462(8) Uani d . 1 1 . .
    C C3 -0.0509(4) 0.2067(3) 0.6651(3) 0.0476(8) Uani d . 1 1 . .
    C C4 -0.0218(4) 0.0819(3) 0.7965(3) 0.0551(9) Uani d . 1 1 . .
    H H4A -0.0838 0.0818 0.8915 0.066 Uiso calc R 1 1 . .
    O O2 0.7624(3) -0.4612(2) 0.3776(3) 0.0735(8) Uani d . 1 1 . .
    C C5 0.1006(4) -0.0375(3) 0.7772(3) 0.0541(9) Uani d . 1 1 . .
    H H5A 0.1223 -0.1213 0.8603 0.065 Uiso calc R 1 1 . .
    N N1 -0.1743(3) 0.3336(3) 0.6728(3) 0.0537(8) Uani d . 1 1 . .
    H H1A -0.1948 0.3949 0.5872 0.064 Uiso calc R 1 1 . .
    O O1 -0.2586(3) 0.2989(3) 0.9261(2) 0.0799(8) Uani d . 1 1 . .
    C C7 0.3229(4) -0.1511(3) 0.6026(4) 0.0559(9) Uani d . 1 1 . .
    H H7A 0.3533 -0.2369 0.6808 0.067 Uiso calc R 1 1 . .
    C C12 0.8447(4) -0.4767(3) 0.2609(4) 0.0577(9) Uani d . 1 1 . .
    C C8 0.4028(4) -0.1383(3) 0.4598(4) 0.0564(9) Uani d . 1 1 . .
    H H8A 0.4878 -0.2153 0.4384 0.068 Uiso calc R 1 1 . .
    C C1 -0.3839(4) 0.5235(3) 0.7581(3) 0.0659(10) Uani d . 1 1 . .
    H H1B -0.4453 0.5463 0.8492 0.099 Uiso calc R 1 1 . .
    H H1C -0.4594 0.5117 0.7016 0.099 Uiso calc R 1 1 . .
    H H1D -0.3215 0.6079 0.6984 0.099 Uiso calc R 1 1 . .
    C C9 0.3559(4) -0.0064(3) 0.3426(3) 0.0504(8) Uani d . 1 1 . .
    C C11 0.4429(5) 0.0117(4) 0.1835(4) 0.0734(11) Uani d . 1 1 . .
    H H11A 0.3959 0.1073 0.1191 0.110 Uiso calc R 1 1 . .
    H H11B 0.4302 -0.0754 0.1526 0.110 Uiso calc R 1 1 . .
    H H11C 0.5587 0.0150 0.1761 0.110 Uiso calc R 1 1 . .
    C C2 -0.2675(4) 0.3748(3) 0.7971(4) 0.0549(9) Uani d . 1 1 . .
    C C13 0.8161(5) -0.3725(4) 0.1088(4) 0.0802(12) Uani d . 1 1 . .
    H H13A 0.7230 -0.2939 0.1209 0.120 Uiso calc R 1 1 . .
    H H13B 0.7938 -0.4339 0.0519 0.120 Uiso calc R 1 1 . .
    H H13C 0.9131 -0.3229 0.0561 0.120 Uiso calc R 1 1 . .
loop_
    _atom_site_aniso_label
    _atom_site_aniso_U_11
    _atom_site_aniso_U_22
    _atom_site_aniso_U_33
    _atom_site_aniso_U_12
    _atom_site_aniso_U_13
    _atom_site_aniso_U_23
    N2 0.0466(16) 0.0427(13) 0.0422(14) 0.0025(11) -0.0123(12) -0.0088(10)
    N3 0.0497(17) 0.0534(14) 0.0479(15) -0.0011(13) -0.0106(13) -0.0165(11)
    O3 0.0696(17) 0.0648(13) 0.0544(14) 0.0067(12) -0.0116(12) -0.0051(10)
    C6 0.049(2) 0.0403(15) 0.0454(17) 0.0008(14) -0.0183(15) -0.0089(13)
    C10 0.046(2) 0.0418(16) 0.0518(19) 0.0017(14) -0.0195(16) -0.0124(14)
    C3 0.050(2) 0.0474(16) 0.0463(18) 0.0025(14) -0.0161(15) -0.0150(13)
    C4 0.069(2) 0.0499(16) 0.0403(16) 0.0040(16) -0.0168(16) -0.0073(13)
    O2 0.0814(19) 0.0733(15) 0.0530(15) 0.0150(13) -0.0145(14) -0.0142(12)
    C5 0.063(2) 0.0435(16) 0.0499(19) 0.0003(15) -0.0160(17) -0.0061(13)
    N1 0.0588(19) 0.0493(13) 0.0455(14) 0.0120(13) -0.0159(13) -0.0103(11)
    O1 0.093(2) 0.0765(15) 0.0464(14) 0.0227(14) -0.0069(12) -0.0092(11)
    C7 0.055(2) 0.0464(17) 0.063(2) 0.0073(15) -0.0226(17) -0.0115(14)
    C12 0.061(2) 0.0537(18) 0.052(2) -0.0009(17) -0.0167(18) -0.0058(15)
    C8 0.054(2) 0.0514(17) 0.065(2) 0.0060(16) -0.0167(18) -0.0213(15)
    C1 0.062(2) 0.0562(19) 0.063(2) 0.0124(17) -0.0070(18) -0.0096(16)
    C9 0.047(2) 0.0543(18) 0.0519(19) -0.0030(15) -0.0084(16) -0.0209(15)
    C11 0.068(3) 0.079(2) 0.070(2) 0.007(2) -0.007(2) -0.0303(18)
    C2 0.052(2) 0.0570(18) 0.0480(19) 0.0035(16) -0.0085(16) -0.0122(15)
    C13 0.083(3) 0.076(2) 0.064(2) 0.000(2) -0.024(2) 0.0049(18)
_geom_special_details
;
All e.s.d.'s (except the e.s.d. in the dihedral angle between two l.s. planes)
are estimated using the full covariance matrix. The cell e.s.d.'s are taken
into account individually in the estimation of e.s.d.'s in distances, angles
and torsion angles; correlations between e.s.d.'s in cell parameters are only
used when they are defined by crystal symmetry. An approximate (isotropic)
treatment of cell e.s.d.'s is used for estimating e.s.d.'s involving l.s.
planes.
;
loop_
    _geom_bond_atom_site_label_1
    _geom_bond_atom_site_label_2
    _geom_bond_site_symmetry_2
    _geom_bond_distance
    _geom_bond_publ_flag
    N2 C3 . 1.315(3) ?
    N2 C10 . 1.365(3) ?
    N3 C9 . 1.322(3) ?
    N3 C10 . 1.353(3) ?
    O3 C12 . 1.310(3) ?
    O3 H3A . 0.8200 ?
    C6 C5 . 1.399(4) ?
    C6 C7 . 1.402(4) ?
    C6 C10 . 1.414(3) ?
    C3 N1 . 1.397(3) ?
    C3 C4 . 1.426(4) ?
    C4 C5 . 1.364(4) ?
    C4 H4A . 0.9300 ?
    O2 C12 . 1.195(3) ?
    C5 H5A . 0.9300 ?
    N1 C2 . 1.371(3) ?
    N1 H1A . 0.8600 ?
    O1 C2 . 1.211(3) ?
    C7 C8 . 1.344(4) ?
    C7 H7A . 0.9300 ?
    C12 C13 . 1.497(4) ?
    C8 C9 . 1.413(4) ?
    C8 H8A . 0.9300 ?
    C1 C2 . 1.498(4) ?
    C1 H1B . 0.9600 ?
    C1 H1C . 0.9600 ?
    C1 H1D . 0.9600 ?
    C9 C11 . 1.489(4) ?
    C11 H11A . 0.9600 ?
    C11 H11B . 0.9600 ?
    C11 H11C . 0.9600 ?
    C13 H13A . 0.9600 ?
    C13 H13B . 0.9600 ?
    C13 H13C . 0.9600 ?
loop_
    _geom_angle_atom_site_label_1
    _geom_angle_atom_site_label_2
    _geom_angle_atom_site_label_3
    _geom_angle_site_symmetry_1
    _geom_angle_site_symmetry_3
    _geom_angle
    _geom_angle_publ_flag
    C3 N2 C10 . . 118.3(2) ?
    C9 N3 C10 . . 117.6(2) ?
    C12 O3 H3A . . 109.5 ?
    C5 C6 C7 . . 125.0(3) ?
    C5 C6 C10 . . 118.0(2) ?
    C7 C6 C10 . . 117.0(3) ?
    N3 C10 N2 . . 115.3(2) ?
    N3 C10 C6 . . 123.0(2) ?
    N2 C10 C6 . . 121.7(3) ?
    N2 C3 N1 . . 114.4(2) ?
    N2 C3 C4 . . 124.0(2) ?
    N1 C3 C4 . . 121.7(3) ?
    C5 C4 C3 . . 117.3(3) ?
    C5 C4 H4A . . 121.3 ?
    C3 C4 H4A . . 121.3 ?
    C4 C5 C6 . . 120.7(3) ?
    C4 C5 H5A . . 119.7 ?
    C6 C5 H5A . . 119.7 ?
    C2 N1 C3 . . 129.4(2) ?
    C2 N1 H1A . . 115.3 ?
    C3 N1 H1A . . 115.3 ?
    C8 C7 C6 . . 120.1(3) ?
    C8 C7 H7A . . 120.0 ?
    C6 C7 H7A . . 120.0 ?
    O2 C12 O3 . . 123.8(3) ?
    O2 C12 C13 . . 123.9(3) ?
    O3 C12 C13 . . 112.2(3) ?
    C7 C8 C9 . . 119.2(3) ?
    C7 C8 H8A . . 120.4 ?
    C9 C8 H8A . . 120.4 ?
    C2 C1 H1B . . 109.5 ?
    C2 C1 H1C . . 109.5 ?
    H1B C1 H1C . . 109.5 ?
    C2 C1 H1D . . 109.5 ?
    H1B C1 H1D . . 109.5 ?
    H1C C1 H1D . . 109.5 ?
    N3 C9 C8 . . 123.1(3) ?
    N3 C9 C11 . . 116.5(3) ?
    C8 C9 C11 . . 120.4(3) ?
    C9 C11 H11A . . 109.5 ?
    C9 C11 H11B . . 109.5 ?
    H11A C11 H11B . . 109.5 ?
    C9 C11 H11C . . 109.5 ?
    H11A C11 H11C . . 109.5 ?
    H11B C11 H11C . . 109.5 ?
    O1 C2 N1 . . 124.0(3) ?
    O1 C2 C1 . . 122.8(3) ?
    N1 C2 C1 . . 113.3(3) ?
    C12 C13 H13A . . 109.5 ?
    C12 C13 H13B . . 109.5 ?
    H13A C13 H13B . . 109.5 ?
    C12 C13 H13C . . 109.5 ?
    H13A C13 H13C . . 109.5 ?
    H13B C13 H13C . . 109.5 ?
loop_
    _geom_torsion_atom_site_label_1
    _geom_torsion_atom_site_label_2
    _geom_torsion_atom_site_label_3
    _geom_torsion_atom_site_label_4
    _geom_torsion_site_symmetry_1
    _geom_torsion_site_symmetry_2
    _geom_torsion_site_symmetry_3
    _geom_torsion_site_symmetry_4
    _geom_torsion
    _geom_torsion_publ_flag
    C9 N3 C10 N2 . . . . -179.5(3) ?
    C9 N3 C10 C6 . . . . 0.7(4) ?
    C3 N2 C10 N3 . . . . -179.2(3) ?
    C3 N2 C10 C6 . . . . 0.6(4) ?
    C5 C6 C10 N3 . . . . -179.7(3) ?
    C7 C6 C10 N3 . . . . 0.0(4) ?
    C5 C6 C10 N2 . . . . 0.6(4) ?
    C7 C6 C10 N2 . . . . -179.8(3) ?
    C10 N2 C3 N1 . . . . 179.9(3) ?
    C10 N2 C3 C4 . . . . -1.3(5) ?
    N2 C3 C4 C5 . . . . 0.8(5) ?
    N1 C3 C4 C5 . . . . 179.5(3) ?
    C3 C4 C5 C6 . . . . 0.5(5) ?
    C7 C6 C5 C4 . . . . 179.3(3) ?
    C10 C6 C5 C4 . . . . -1.1(5) ?
    N2 C3 N1 C2 . . . . -170.8(3) ?
    C4 C3 N1 C2 . . . . 10.3(5) ?
    C5 C6 C7 C8 . . . . 179.0(3) ?
    C10 C6 C7 C8 . . . . -0.6(5) ?
    C6 C7 C8 C9 . . . . 0.6(5) ?
    C10 N3 C9 C8 . . . . -0.7(4) ?
    C10 N3 C9 C11 . . . . 179.8(3) ?
    C7 C8 C9 N3 . . . . 0.0(5) ?
    C7 C8 C9 C11 . . . . 179.5(3) ?
    C3 N1 C2 O1 . . . . -2.5(5) ?
    C3 N1 C2 C1 . . . . 177.9(3) ?
loop_
    _geom_hbond_atom_site_label_D
    _geom_hbond_atom_site_label_H
    _geom_hbond_atom_site_label_A
    _geom_hbond_site_symmetry_A
    _geom_hbond_distance_DH
    _geom_hbond_distance_HA
    _geom_hbond_distance_DA
    _geom_hbond_angle_DHA
    O3 H3A N2 1_645 0.82 1.96 2.774(3) 173.1
    N1 H1A O2 1_465 0.86 2.07 2.931(3) 178.2
_iucr_refine_instructions_details
;
TITL 1 in P-1
CELL 0.71073   8.3628   9.0904   9.5093  71.303  76.432  78.642
ZERR   2.00   0.0017   0.0018   0.0019   0.030   0.030   0.030
LATT  1
SFAC C H N O
UNIT 26 30 6 6
omit -3 52.00
omit 2 4 6
omit 1 -2 3
omit 1 3 1
L.S. 20
acta
eqiv $1 x+1, y-1, z
eqiv $2 x-1, y+1, z
htab O3 N2_$1
htab N1 O2_$2
HTAB
BOND $H
conf
FMAP 2
PLAN 20
size 0.15 0.1 0.07
WGHT    0.072400
FVAR       0.47377
N2    3    0.031625    0.212139    0.527946    11.00000    0.04662    0.04266 =
         0.04221   -0.00882   -0.01227    0.00252
N3    3    0.236113    0.106784    0.366260    11.00000    0.04973    0.05339 =
         0.04795   -0.01654   -0.01062   -0.00108
O3    4    0.970653   -0.586844    0.251486    11.00000    0.06958    0.06483 =
         0.05443   -0.00507   -0.01161    0.00670
AFIX  83
H3A   2    0.982220   -0.641668    0.336635    11.00000   -1.50000
AFIX   0
C6    1    0.193692   -0.035204    0.633750    11.00000    0.04861    0.04033 =
         0.04545   -0.00887   -0.01834    0.00082
C10   1    0.154864    0.092832    0.509881    11.00000    0.04627    0.04181 =
         0.05181   -0.01235   -0.01949    0.00173
C3    1   -0.050886    0.206710    0.665108    11.00000    0.05003    0.04739 =
         0.04627   -0.01498   -0.01613    0.00248
C4    1   -0.021844    0.081858    0.796480    11.00000    0.06937    0.04985 =
         0.04029   -0.00728   -0.01682    0.00397
AFIX  43
H4A   2   -0.083844    0.081804    0.891475    11.00000   -1.20000
AFIX   0
O2    4    0.762429   -0.461200    0.377578    11.00000    0.08144    0.07334 =
         0.05297   -0.01419   -0.01446    0.01499
C5    1    0.100561   -0.037532    0.777227    11.00000    0.06311    0.04353 =
         0.04994   -0.00606   -0.01599    0.00028
AFIX  43
H5A   2    0.122334   -0.121339    0.860327    11.00000   -1.20000
AFIX   0
N1    3   -0.174298    0.333649    0.672835    11.00000    0.05879    0.04925 =
         0.04547   -0.01030   -0.01592    0.01195
AFIX  43
H1A   2   -0.194784    0.394900    0.587207    11.00000   -1.20000
AFIX   0
O1    4   -0.258590    0.298927    0.926146    11.00000    0.09280    0.07647 =
         0.04637   -0.00916   -0.00690    0.02267
C7    1    0.322863   -0.151061    0.602580    11.00000    0.05480    0.04641 =
         0.06339   -0.01152   -0.02258    0.00734
AFIX  43
H7A   2    0.353315   -0.236857    0.680780    11.00000   -1.20000
AFIX   0
C12   1    0.844729   -0.476728    0.260923    11.00000    0.06131    0.05368 =
         0.05166   -0.00576   -0.01667   -0.00085
C8    1    0.402764   -0.138283    0.459780    11.00000    0.05357    0.05143 =
         0.06498   -0.02133   -0.01668    0.00596
AFIX  43
H8A   2    0.487812   -0.215319    0.438391    11.00000   -1.20000
AFIX   0
C1    1   -0.383873    0.523525    0.758086    11.00000    0.06201    0.05623 =
         0.06282   -0.00956   -0.00696    0.01238
AFIX  33
H1B   2   -0.445261    0.546300    0.849203    11.00000   -1.50000
H1C   2   -0.459413    0.511749    0.701612    11.00000   -1.50000
H1D   2   -0.321532    0.607886    0.698408    11.00000   -1.50000
AFIX   0
C9    1    0.355904   -0.006356    0.342619    11.00000    0.04698    0.05433 =
         0.05188   -0.02087   -0.00845   -0.00302
C11   1    0.442911    0.011727    0.183457    11.00000    0.06836    0.07859 =
         0.06963   -0.03029   -0.00707    0.00705
AFIX  33
H11A  2    0.395880    0.107280    0.119061    11.00000   -1.50000
H11B  2    0.430239   -0.075402    0.152572    11.00000   -1.50000
H11C  2    0.558697    0.014958    0.176145    11.00000   -1.50000
AFIX   0
C2    1   -0.267523    0.374767    0.797140    11.00000    0.05245    0.05704 =
         0.04800   -0.01218   -0.00850    0.00354
C13   1    0.816095   -0.372539    0.108807    11.00000    0.08349    0.07592 =
         0.06372    0.00490   -0.02432    0.00035
AFIX  33
H13A  2    0.722978   -0.293948    0.120914    11.00000   -1.50000
H13B  2    0.793800   -0.433925    0.051853    11.00000   -1.50000
H13C  2    0.913149   -0.322938    0.056117    11.00000   -1.50000
HKLF 4
REM  1 in P-1
REM R1 =  0.0472 for   1014 Fo > 4sig(Fo)  and  0.1563 for all   2591 data
REM    172 parameters refined using      0 restraints
END
WGHT      0.0724      0.0000
REM Highest difference peak  0.209,  deepest hole -0.196,  1-sigma level  0.049
Q1    1   0.6633 -0.3772  0.3932  11.00000  0.05    0.21
Q2    1   0.1827  0.0377  0.5660  11.00000  0.05    0.21
Q3    1   0.1013  0.1528  0.5311  11.00000  0.05    0.20
Q4    1  -0.1046  0.2669  0.6830  11.00000  0.05    0.19
Q5    1   0.2390  0.1836  0.3187  11.00000  0.05    0.19
Q6    1   0.5971 -0.2763  0.3400  11.00000  0.05    0.18
Q7    1   0.3838 -0.0673  0.4022  11.00000  0.05    0.17
Q8    1  -0.5404  0.5153  0.8245  11.00000  0.05    0.17
Q9    1   0.4755  0.1102  0.1604  11.00000  0.05    0.17
Q10   1  -0.2901  0.5222  0.6242  11.00000  0.05    0.17
Q11   1   0.9140 -0.3738 -0.0645  11.00000  0.05    0.16
Q12   1   0.8449 -0.2917 -0.1149  11.00000  0.05    0.16
Q13   1   0.9982 -0.6763  0.4245  11.00000  0.05    0.16
Q14   1   1.0497 -0.5927  0.1191  11.00000  0.05    0.16
Q15   1  -0.4225  0.6227  0.9337  11.00000  0.05    0.16
Q16   1   0.5659 -0.0691  0.1729  11.00000  0.05    0.16
Q17   1  -0.4680  0.7262  0.8624  11.00000  0.05    0.16
Q18   1   0.0820  0.3111  0.6543  11.00000  0.05    0.15
Q19   1   0.8444 -0.2033  0.0461  11.00000  0.05    0.15
Q20   1  -0.0303  0.1499  0.7237  11.00000  0.05    0.15
;
data_global
_journal_date_recd_electronic     2013-02-19
_journal_date_accepted     2013-02-23
_journal_name_full     'Acta Crystallographica, Section E'
_journal_year     2013
_journal_volume     69
_journal_issue      4
_journal_page_first     o489
_journal_page_last     o489
_journal_paper_category     QO
_journal_paper_doi     10.1107/S1600536813005242
_journal_coeditor_code     QM2092
_publ_contact_author_name     'Shao-Ming Chi'
_publ_contact_author_address
;
College of Chemistry and Chemical Engineering
Yunnan Normal University
Kunming 650500
People's Republic of China
;
_publ_contact_author_email     chishaoming@gmail.com
_publ_contact_author_fax     '+86-871-5941088'
_publ_contact_author_phone     '+86-871-5941088'
_publ_section_title
;
<i>N</i>-(7-Methyl-1,8-naphthyridin-2-yl)acetamide--acetic acid (1/1)
;
loop_
    _publ_author_name
    _publ_author_footnote
    _publ_author_address
    'Gou, Gao-Zhang' .
;
College of Chemistry and Chemical Engineering
Yunnan Normal University
Kunming 650500
People's Republic of China
;
    'Ma, Rui' .
;
School of Computer Science and Technology
Harbin Institute of Technology
Harbin 150001
People's Republic of China
;
    'Zhou, Qing-Di' .
;
School of Chemistry
The University of Sydney
Sydney
NSW 2006
Australia
;
    'Chi, Shao-Ming' .
;
College of Chemistry and Chemical Engineering
Yunnan Normal University
Kunming 650500
People's Republic of China
;
