# Supplementary material for: N-(7-Methyl-1,8-naphthyridin-2-yl)acetamide–acetic acid (1/1)
Source: Acta Crystallogr Sect E Struct Rep Online. 2013 Mar 6;69(Pt 4):o489. doi: 10.1107/S1600536813005242 (PMC3629523; doi:10.1107/S1600536813005242)
Supplement: Supplementary file 2 [file e-69-0o489-Isup2.hkl]

# 
# h,k,l, Fc-squared, Fo-squared, sigma(Fo-squared) and status flag 
# 
data_I
_shelx_title ' 1 in P-1' 
_shelx_refln_list_code          4 
_shelx_F_calc_maximum      165.73 
_exptl_crystal_F_000       276.00 
_reflns_d_resolution_high  0.8108 
 
loop_ 
 _symmetry_equiv_pos_as_xyz 
 'x, y, z' 
 '-x, -y, -z' 
 
_cell_length_a     8.3628 
_cell_length_b     9.0904 
_cell_length_c     9.5093 
_cell_angle_alpha  71.303 
_cell_angle_beta   76.432 
_cell_angle_gamma  78.642 
 
_shelx_F_squared_multiplier     1.000 
 
loop_ 
 _refln_index_h 
 _refln_index_k 
 _refln_index_l 
 _refln_F_squared_calc 
 _refln_F_squared_meas 
 _refln_F_squared_sigma 
 _refln_observed_status 
   2   0   0      498.54      478.37      8.71 o 
   3   0   0        8.85        8.01      2.55 o 
   4   0   0      141.77      142.60      7.37 o 
   5   0   0      352.88      346.34      9.02 o 
   6   0   0        2.45        5.46      4.37 o 
   7   0   0        0.70        4.02      6.35 o 
   8   0   0        0.15        0.87      4.50 o 
   9   0   0        5.41       -0.55      2.59 o 
  -9   1   0       22.63       16.28      7.89 o 
  -8   1   0       12.80       12.12      4.08 o 
  -7   1   0        7.27        6.49      2.20 o 
  -6   1   0        0.87        0.20      1.60 o 
  -5   1   0       32.11       32.45      5.66 o 
  -4   1   0      393.41      404.79      8.27 o 
  -3   1   0        2.70        0.96      1.69 o 
  -2   1   0      882.45      864.68      8.94 o 
  -1   1   0     1066.21      956.60      7.38 o 
   1   1   0      202.49      181.91      4.29 o 
   2   1   0      185.75      170.29      5.27 o 
   3   1   0       59.77       47.56     13.05 o 
   4   1   0        5.53        2.70      2.78 o 
   5   1   0        0.56        2.96      5.33 o 
   6   1   0        0.06        0.91      3.66 o 
   7   1   0        2.93        2.21      5.29 o 
   8   1   0        0.16       -0.05      6.08 o 
   9   1   0        2.28        2.72      7.89 o 
  10   1   0        0.81       -5.46     10.99 o 
  -9   2   0       28.37       30.32      5.70 o 
  -8   2   0       23.75       16.68      6.45 o 
  -7   2   0        1.39        0.25      2.05 o 
  -6   2   0        1.90        2.96      1.94 o 
  -5   2   0      175.33      186.29      4.39 o 
  -4   2   0      120.22      136.55      3.48 o 
  -3   2   0      835.96      799.81      9.05 o 
  -2   2   0       93.58       90.45      1.60 o 
  -1   2   0       62.36       60.38      1.32 o 
   0   2   0     1934.81     1765.56     17.00 o 
   1   2   0      169.13      163.13      7.37 o 
   2   2   0      336.66      336.31      7.53 o 
   3   2   0       16.08       14.84      3.66 o 
   4   2   0       86.64       87.71      5.68 o 
   5   2   0        0.43        0.30      3.18 o 
   6   2   0        2.64        0.22      4.31 o 
   7   2   0        0.37       -0.87      3.81 o 
   8   2   0        0.18        1.47      5.35 o 
   9   2   0        3.22       -1.01      8.81 o 
  10   2   0        0.19       -0.21      6.70 o 
  -9   3   0        2.21        5.24      3.77 o 
  -8   3   0        8.91        6.95      4.96 o 
  -7   3   0       11.95        7.02      3.58 o 
  -6   3   0        1.55       -1.32      2.40 o 
  -5   3   0       24.42       29.91      4.50 o 
  -4   3   0      129.41      142.08      4.79 o 
  -3   3   0      829.91      788.90      9.22 o 
  -2   3   0      131.45      165.04      2.42 o 
  -1   3   0      284.32      325.95      3.52 o 
   0   3   0       11.82       10.66      2.21 o 
   1   3   0      209.99      230.60      9.80 o 
   2   3   0      158.98      158.71     15.24 o 
   3   3   0       12.53       12.52      4.52 o 
   4   3   0      199.32      177.98      9.59 o 
   5   3   0        4.42        7.61      6.60 o 
   6   3   0       15.78       13.75      5.72 o 
   7   3   0        5.08        4.33      5.62 o 
   8   3   0        0.07        4.57      9.53 o 
   9   3   0        0.08       10.84      7.69 o 
  -8   4   0        0.03        0.57      5.06 o 
  -7   4   0        2.96        1.52      4.46 o 
  -6   4   0       11.85        9.06      3.88 o 
  -5   4   0        3.19        2.31      2.21 o 
  -4   4   0        0.74        0.39      1.85 o 
  -3   4   0       51.66       54.91      2.07 o 
  -2   4   0        0.37        0.40      0.94 o 
  -1   4   0      569.66      590.67     12.53 o 
   0   4   0        3.96        4.36      1.18 o 
   1   4   0       97.27      103.45      4.72 o 
   2   4   0      312.13      286.70      8.07 o 
   3   4   0       22.31       23.18      6.15 o 
   4   4   0      105.75      113.24      8.12 o 
   5   4   0        1.41        1.37      4.08 o 
   6   4   0        2.50        3.51      5.00 o 
   7   4   0       14.10       11.16      9.18 o 
   8   4   0        0.22        0.05      5.40 o 
   9   4   0        0.20        4.46      8.82 o 
  -8   5   0        0.14        6.25      4.03 o 
  -7   5   0        8.78        9.04      6.43 o 
  -6   5   0        0.00       -1.31      2.36 o 
  -5   5   0        8.11        4.81      2.80 o 
  -4   5   0        1.56        3.49      2.35 o 
  -3   5   0       53.58       56.62      2.20 o 
  -2   5   0       63.34       62.20      2.00 o 
  -1   5   0      238.79      272.00      4.37 o 
   0   5   0        0.00       -0.05      1.20 o 
   1   5   0       33.46       43.70      2.27 o 
   2   5   0      606.24      595.53     14.39 o 
   3   5   0      168.96      186.14      9.93 o 
   4   5   0       25.74       21.76      6.50 o 
   5   5   0        0.08        1.81      4.40 o 
   6   5   0        8.45        3.49      5.03 o 
   7   5   0        4.06        3.60      7.68 o 
   8   5   0       23.26       32.00     19.29 o 
   9   5   0        0.14        7.11     14.61 o 
  -7   6   0        0.52        1.36      3.87 o 
  -6   6   0        0.94        1.30      3.00 o 
  -5   6   0        0.21        3.63      2.60 o 
  -4   6   0       32.89       35.84      2.95 o 
  -3   6   0        0.57        1.37      1.44 o 
  -2   6   0      186.39      193.35      3.92 o 
  -1   6   0      408.80      397.35      5.87 o 
   0   6   0       24.16       27.91      1.84 o 
   1   6   0        2.39        2.08      1.63 o 
   2   6   0        1.35        3.11      2.58 o 
   3   6   0       20.99       21.12      6.37 o 
   4   6   0       73.10       71.52      9.58 o 
   5   6   0        0.01        3.08      4.21 o 
   6   6   0        1.71        2.63      6.50 o 
   7   6   0        9.53       15.09      9.25 o 
   8   6   0        4.89       12.69     15.55 o 
  -6   7   0        3.09        5.14      4.32 o 
  -5   7   0        1.05        0.00      3.97 o 
  -4   7   0        0.69       -0.97      1.63 o 
  -3   7   0       28.25       30.69      1.63 o 
  -2   7   0       82.34       74.05      5.47 o 
  -1   7   0      230.48      235.63      3.89 o 
   0   7   0        7.80        6.47      1.52 o 
   1   7   0       25.91       31.09      2.40 o 
   2   7   0       10.89       11.17      2.40 o 
   3   7   0        0.79        2.31      2.93 o 
   4   7   0       19.04       16.22      4.63 o 
   5   7   0       11.77        6.66      6.56 o 
   6   7   0        0.47        0.57      4.55 o 
   7   7   0        0.13        0.29      4.68 o 
   8   7   0        1.69        7.63     13.12 o 
  -5   8   0        0.81        7.80     11.32 o 
  -4   8   0        6.12        8.07      3.27 o 
  -3   8   0        0.03        0.43      1.70 o 
  -2   8   0       12.47       13.86      3.17 o 
  -1   8   0      255.30      275.60     12.83 o 
   0   8   0        2.98        2.90      0.80 o 
   1   8   0       14.07       10.86      2.08 o 
   2   8   0        2.50        3.77      1.85 o 
   3   8   0        0.03       -0.23      1.63 o 
   4   8   0        8.40        3.72      4.93 o 
   5   8   0        0.58        0.80      4.05 o 
   7   8   0        0.03       -0.40      5.35 o 
  -4   9   0        1.18        1.69      3.01 o 
  -3   9   0        0.22        0.73      2.75 o 
  -2   9   0        1.47        1.20      3.25 o 
  -1   9   0        0.01        0.04      2.72 o 
   0   9   0        8.78        1.69      5.52 o 
   1   9   0        7.34        6.73      3.08 o 
   2   9   0        0.38       -0.37      1.90 o 
   3   9   0        0.10        4.90      1.99 o 
   4   9   0        0.01        2.84      2.70 o 
   5   9   0        0.01       -0.97      4.83 o 
   6   9   0        0.12        1.51      4.95 o 
  -2  10   0        0.00        0.27      5.35 o 
  -1  10   0        1.71       -0.18      3.34 o 
   0  10   0        3.70        4.50      4.19 o 
   1  10   0       26.13       33.68      5.75 o 
   2  10   0       12.37       13.32      5.26 o 
   3  10   0        7.06       19.56      9.04 o 
   4  10   0        0.55       -2.65      4.22 o 
  -1 -10   1        1.55       -1.25      7.17 o 
   0 -10   1        5.29       -0.49      6.59 o 
   1 -10   1        0.54        5.75      7.08 o 
  -5  -9   1        0.52        6.42      6.42 o 
  -4  -9   1        0.33       -1.22      3.50 o 
  -3  -9   1        1.54        2.85      2.50 o 
  -2  -9   1        9.95        1.71      2.49 o 
  -1  -9   1        4.00       -0.36      6.15 o 
   0  -9   1        3.86       -0.53      3.70 o 
   1  -9   1        1.28        1.78      4.01 o 
   2  -9   1        0.11        0.00      4.77 o 
   3  -9   1        0.58        1.96      5.66 o 
  -6  -8   1        1.26        2.65      4.72 o 
  -5  -8   1        1.43        8.60      4.63 o 
  -4  -8   1        5.12        4.83      3.99 o 
  -3  -8   1        8.06        6.70      2.56 o 
  -2  -8   1        0.83        2.87      1.87 o 
  -1  -8   1       40.53       46.56      5.97 o 
   0  -8   1       59.90       60.23      6.15 o 
   1  -8   1      143.42      153.62     10.65 o 
   2  -8   1       30.17       30.43      4.77 o 
   3  -8   1        7.16        7.40      4.55 o 
   4  -8   1        0.64        1.25      3.92 o 
   5  -8   1        0.27        7.44     11.54 o 
  -7  -7   1        1.09       -0.47      4.94 o 
  -6  -7   1        3.53        8.15      5.11 o 
  -5  -7   1        5.79        4.64      6.26 o 
  -4  -7   1        1.42        0.59      4.53 o 
  -3  -7   1        0.35       -0.13      1.88 o 
  -2  -7   1        0.65        1.08      1.46 o 
  -1  -7   1        0.38        1.14      1.46 o 
   0  -7   1        0.61        2.09      5.21 o 
   1  -7   1       39.48       44.15      4.99 o 
   2  -7   1       54.42       59.46      4.24 o 
   3  -7   1        0.31        0.34      2.26 o 
   4  -7   1        5.92        2.86      1.79 o 
   5  -7   1        1.09        2.00      3.34 o 
   6  -7   1        1.27        2.45      6.10 o 
  -8  -6   1        1.72        0.94      7.20 o 
  -7  -6   1        3.87        1.61      5.12 o 
  -6  -6   1        0.42       -1.67      6.84 o 
  -5  -6   1        1.80       -0.37      3.48 o 
  -4  -6   1        6.08        6.90      3.60 o 
  -3  -6   1        0.83       -0.22      3.59 o 
  -2  -6   1       77.05       81.70      4.50 o 
  -1  -6   1        1.56        2.04      1.14 o 
   0  -6   1        0.78        2.76      3.12 o 
   1  -6   1       93.06       93.96      5.35 o 
   2  -6   1       34.21       39.58      4.28 o 
   3  -6   1      426.22      391.48     10.31 o 
   4  -6   1        4.60        4.27      2.18 o 
   5  -6   1        0.72        1.23      2.49 o 
   6  -6   1        6.78       10.20      3.29 o 
   7  -6   1        0.52        5.22      4.81 o 
  -9  -5   1        0.06       -0.93      6.26 o 
  -8  -5   1        0.57        2.11      8.22 o 
  -7  -5   1        4.04       -4.65      5.95 o 
  -6  -5   1       19.96       18.70      8.64 o 
  -5  -5   1        0.89       -3.31      3.99 o 
  -4  -5   1       19.65       18.87      5.46 o 
  -3  -5   1      125.21      116.08      7.06 o 
  -2  -5   1      100.71      120.61      5.12 o 
  -1  -5   1        0.73        1.00      1.50 o 
   0  -5   1       18.85       19.96      3.61 o 
   1  -5   1       54.41       62.47      4.11 o 
   2  -5   1        1.63        1.57      0.63 o 
   3  -5   1      271.76      260.51      4.27 o 
   4  -5   1       64.07       62.83      2.69 o 
   5  -5   1       29.53       20.68      9.48 o 
   6  -5   1        4.89        4.62      3.41 o 
   7  -5   1        0.71        2.65      4.03 o 
   8  -5   1        1.09       -1.81      5.96 o 
  -9  -4   1        0.61        1.89      6.73 o 
  -8  -4   1        1.01       11.18     12.61 o 
  -7  -4   1        1.34        4.03      5.45 o 
  -6  -4   1       36.33       13.68     10.36 o 
  -5  -4   1       34.20       30.99      4.92 o 
  -4  -4   1        1.96        2.19      3.95 o 
  -3  -4   1        0.21        0.37      2.06 o 
  -2  -4   1      540.72      536.79     10.02 o 
  -1  -4   1      125.47      122.18      2.84 o 
   0  -4   1        1.32        1.38      0.43 o 
   1  -4   1       15.84       13.92      2.37 o 
   2  -4   1       66.30       60.30      1.76 o 
   3  -4   1      461.39      465.97      5.73 o 
   4  -4   1      134.21      131.80      2.98 o 
   5  -4   1        3.09        0.59      1.80 o 
   6  -4   1       26.76       -0.08      3.57 o 
   7  -4   1        0.09        0.14      2.90 o 
   8  -4   1        0.01        1.20      3.76 o 
  -9  -3   1        9.33       13.29     19.69 o 
  -8  -3   1        0.04       -0.87      4.92 o 
  -7  -3   1        0.06        2.92      4.90 o 
  -6  -3   1      133.82      153.38     21.67 o 
  -5  -3   1        9.05       11.23      4.04 o 
  -4  -3   1       40.66       30.36      4.57 o 
  -3  -3   1        3.54        0.88      2.93 o 
  -2  -3   1       81.34       65.41      3.12 o 
  -1  -3   1      516.86      513.24     10.11 o 
   0  -3   1     1854.21     1856.64     30.01 o 
   1  -3   1       85.40       87.70      3.35 o 
   2  -3   1        1.61        2.59      0.92 o 
   3  -3   1      571.56      602.48      6.90 o 
   4  -3   1      148.57      155.24      4.54 o 
   5  -3   1        8.51        9.96      2.04 o 
   6  -3   1        0.12       -0.32      2.26 o 
   7  -3   1        3.27        2.93      3.69 o 
   8  -3   1        0.60        1.59      3.66 o 
   9  -3   1        6.36        8.55      5.31 o 
  -9  -2   1        7.39       10.84     11.29 o 
  -8  -2   1        5.44        8.87      6.34 o 
  -7  -2   1        5.44        1.47      5.93 o 
  -6  -2   1        0.16        0.70      3.65 o 
  -5  -2   1       67.18       84.83      6.98 o 
  -4  -2   1       35.94       33.58      4.27 o 
  -3  -2   1       13.77       15.07      2.65 o 
  -2  -2   1      624.44      607.53      9.65 o 
  -1  -2   1      238.15      232.33      4.44 o 
   0  -2   1      294.43      289.91      5.96 o 
   1  -2   1      121.54      115.18      1.90 o 
   2  -2   1        9.88        7.33      1.23 o 
   3  -2   1      653.07      661.04      7.02 o 
   4  -2   1        9.15       10.76      1.65 o 
   5  -2   1        7.56        8.16      2.24 o 
   6  -2   1        2.01        4.07      2.23 o 
   7  -2   1        0.86        1.68      2.15 o 
   8  -2   1        4.38        4.44      4.41 o 
   9  -2   1        8.67        1.55      4.29 o 
  -9  -1   1       89.88       94.17     16.62 o 
  -8  -1   1        7.45        4.47      7.29 o 
  -7  -1   1        1.14       -1.41      4.42 o 
  -6  -1   1        1.40       -2.10      4.88 o 
  -5  -1   1       95.28      107.85      5.71 o 
  -4  -1   1       19.79       23.34      3.87 o 
  -3  -1   1        4.32        5.77      2.35 o 
  -2  -1   1     1052.79     1010.79     14.11 o 
  -1  -1   1       12.14        9.18      1.64 o 
   0  -1   1     2675.92     2514.75     39.74 o 
   1  -1   1      442.54      456.44      5.26 o 
   2  -1   1       82.31       81.55      1.79 o 
   3  -1   1      262.84      269.75      4.52 o 
   4  -1   1       22.41       22.83      1.70 o 
   5  -1   1      554.38      548.60     12.28 o 
   6  -1   1       49.14       49.83      3.05 o 
   7  -1   1        6.09        5.49      2.24 o 
   8  -1   1        1.11        0.96      2.36 o 
   9  -1   1        8.56       11.67      5.02 o 
  -9   0   1        7.76        4.97      9.82 o 
  -8   0   1        3.16        1.24      4.94 o 
  -7   0   1        1.07        1.13      5.62 o 
  -6   0   1        8.11        5.75      3.76 o 
  -5   0   1        6.66        9.09      3.52 o 
  -4   0   1        0.01        2.11      2.50 o 
  -3   0   1        1.43        0.83      2.00 o 
  -2   0   1     1089.51     1007.66     24.79 o 
  -1   0   1        0.17        6.24      1.64 o 
   1   0   1      508.95      500.53      6.49 o 
   2   0   1     1846.81     1747.97     19.06 o 
   3   0   1       48.29       60.48      5.54 o 
   4   0   1       33.46       29.41      5.10 o 
   5   0   1      300.64      314.52     10.46 o 
   6   0   1       57.70       58.41      7.63 o 
   7   0   1       33.33       47.20     10.51 o 
   8   0   1        0.18       -0.23      2.24 o 
   9   0   1        1.97        3.10      3.92 o 
  10   0   1        6.49        8.35     10.06 o 
  -9   1   1        2.04        3.52      3.09 o 
  -8   1   1        0.97        0.91      7.50 o 
  -7   1   1       48.05       60.83      7.11 o 
  -6   1   1        2.09        3.24      3.72 o 
  -5   1   1        4.12        3.44      2.86 o 
  -4   1   1        7.18        6.28      2.49 o 
  -3   1   1       31.45       26.69      2.85 o 
  -2   1   1        0.07       -0.74      1.90 o 
  -1   1   1      243.20      198.20      3.57 o 
   2   1   1      212.67      177.42     11.68 o 
   3   1   1      559.13      537.64     12.13 o 
   4   1   1      248.72      245.36     10.75 o 
   5   1   1        0.60       -1.27      3.65 o 
   6   1   1       87.67       82.50      9.83 o 
   7   1   1       10.44       10.03      9.15 o 
   8   1   1        0.12        0.80      5.25 o 
   9   1   1        4.22        3.83      7.46 o 
  10   1   1        2.37       -0.53      2.55 o 
  -9   2   1        1.40       -1.04      2.84 o 
  -8   2   1       13.06       10.21      4.71 o 
  -7   2   1        5.02        5.11      2.51 o 
  -6   2   1        7.57        9.04      2.23 o 
  -5   2   1       13.06       14.31      1.96 o 
  -4   2   1       14.17       15.86      3.08 o 
  -3   2   1     1405.35     1552.69     17.46 o 
  -2   2   1      175.95      180.07      4.05 o 
  -1   2   1        0.01        0.43      1.22 o 
   0   2   1      789.89      734.53      6.35 o 
   2   2   1    27467.70    27382.57    530.16 o 
   3   2   1      690.53      700.39     15.71 o 
   4   2   1      114.78      122.59     23.68 o 
   5   2   1        8.27        6.72      4.47 o 
   6   2   1       27.13       29.00      6.01 o 
   7   2   1       43.77       40.97      7.24 o 
   8   2   1        1.17        2.96      7.13 o 
   9   2   1        0.04        6.55      9.84 o 
  10   2   1        0.07        3.38      7.40 o 
  -9   3   1        0.04       -2.66      3.54 o 
  -8   3   1        5.74        6.65      4.65 o 
  -7   3   1       67.75       65.87      5.01 o 
  -6   3   1       30.04       32.42      2.98 o 
  -5   3   1        4.63        4.32      1.91 o 
  -4   3   1       29.01       25.47      2.51 o 
  -3   3   1       35.78       25.07      1.92 o 
  -2   3   1      553.96      595.15      7.17 o 
  -1   3   1       48.73       46.09      1.51 o 
   0   3   1      367.35      365.11      3.80 o 
   2   3   1        0.85       -0.49      5.30 o 
   3   3   1       88.71       85.35      9.60 o 
   4   3   1       80.42       74.17      9.58 o 
   5   3   1        9.63        7.15      6.31 o 
   6   3   1        0.60       -0.46      6.01 o 
   7   3   1        0.01       -0.49      6.84 o 
   8   3   1        0.02        0.90      7.42 o 
   9   3   1        1.71        4.81      7.02 o 
  10   3   1        0.31       -4.96     11.76 o 
  -8   4   1        0.34       -3.99      3.73 o 
  -7   4   1       67.94       64.94      5.62 o 
  -6   4   1       54.89       41.54     14.18 o 
  -5   4   1        0.11        0.66      2.08 o 
  -4   4   1        2.32        3.72      1.62 o 
  -3   4   1      348.11      369.73      6.18 o 
  -2   4   1       77.23      101.50      2.13 o 
  -1   4   1      573.61      588.18      6.22 o 
   0   4   1       26.61       27.46      1.30 o 
   1   4   1       20.09       17.36      1.76 o 
   2   4   1      185.44      217.15     17.06 o 
   3   4   1       22.57       13.36      9.13 o 
   4   4   1       26.75       29.87      5.90 o 
   5   4   1       10.73       10.58      7.34 o 
   6   4   1        6.11        8.40      9.16 o 
   7   4   1        0.01        1.33      5.35 o 
   8   4   1        4.89       18.19      7.69 o 
   9   4   1        0.02       10.60      8.08 o 
  -8   5   1        1.78        3.05      4.39 o 
  -7   5   1        1.82        2.90      3.82 o 
  -6   5   1       13.05        9.61      4.05 o 
  -5   5   1        6.70        4.88      2.47 o 
  -4   5   1        0.00        1.69      1.92 o 
  -3   5   1       39.10       38.14      3.12 o 
  -2   5   1      108.35      119.04      2.94 o 
  -1   5   1      285.38      280.35      3.82 o 
   0   5   1      115.81      111.76      2.91 o 
   1   5   1       54.65       57.31      3.24 o 
   2   5   1       18.50       16.41      5.48 o 
   3   5   1       26.87       30.56      9.00 o 
   4   5   1        1.09        5.32      4.83 o 
   5   5   1        0.86       -0.41      4.08 o 
   6   5   1       23.34       20.59      7.20 o 
   7   5   1        5.83        1.18      5.56 o 
   8   5   1        6.89       17.01     11.65 o 
   9   5   1        0.00        1.17      7.02 o 
  -7   6   1        0.19        3.86      3.48 o 
  -6   6   1        0.48        2.60      3.14 o 
  -5   6   1        0.13        1.04      2.43 o 
  -4   6   1        8.08        6.82      2.32 o 
  -3   6   1        1.11        1.51      1.57 o 
  -2   6   1       10.73        9.60      1.53 o 
  -1   6   1       93.68       94.44      2.12 o 
   0   6   1        2.95        2.30      1.48 o 
   1   6   1       87.44       93.32      2.91 o 
   2   6   1        3.62        5.35      1.61 o 
   3   6   1       27.29       21.66     14.17 o 
   4   6   1      104.60      109.51      9.04 o 
   5   6   1        0.37        2.43      7.56 o 
   6   6   1       14.12        8.91      9.74 o 
   7   6   1        0.01       -0.33      5.85 o 
   8   6   1        5.52        5.21      7.21 o 
   9   6   1        2.08       -9.40      8.32 o 
  -6   7   1        0.10       -0.30      3.24 o 
  -5   7   1        8.60       11.45      3.69 o 
  -4   7   1        0.58        2.64      2.32 o 
  -3   7   1        8.51        5.22      1.76 o 
  -2   7   1        0.23        1.41      1.38 o 
  -1   7   1      108.75      108.93      3.17 o 
   0   7   1        6.48        7.38      2.51 o 
   1   7   1       43.76       49.52      2.87 o 
   2   7   1        0.01        0.64      1.82 o 
   3   7   1        4.74        0.40      2.76 o 
   4   7   1      117.83      119.85     12.30 o 
   5   7   1       31.69       30.56     10.38 o 
   6   7   1        4.61        9.53     10.65 o 
   7   7   1        0.37        4.63      9.81 o 
   8   7   1        1.36        2.04      6.91 o 
  -5   8   1        0.21       -0.60      3.70 o 
  -4   8   1        1.18        2.34      2.42 o 
  -3   8   1        0.02       -0.21      1.48 o 
  -2   8   1       16.25       15.37      2.16 o 
  -1   8   1        2.91        3.51      2.06 o 
   0   8   1      100.17      106.49      3.88 o 
   1   8   1      155.20      168.10      6.85 o 
   2   8   1        3.01        1.82      2.06 o 
   3   8   1        0.01       -0.96      2.53 o 
   4   8   1        1.49        0.28      2.61 o 
   5   8   1        1.07       -0.85      4.81 o 
   6   8   1        6.59        3.30      5.84 o 
   7   8   1        0.06        3.56      9.80 o 
  -4   9   1        4.30       11.18      7.31 o 
  -3   9   1        0.93        4.44      4.43 o 
  -2   9   1        0.09        0.25      1.54 o 
  -1   9   1       14.61       11.30      2.09 o 
   0   9   1       43.76       41.50      3.57 o 
   1   9   1       99.34      104.29      3.79 o 
   2   9   1        8.23        6.54      3.02 o 
   3   9   1        8.25       12.28      4.48 o 
   4   9   1        2.86        2.55      2.69 o 
   5   9   1        0.66       -0.83      3.65 o 
   6   9   1        2.54        0.47      4.55 o 
  -2  10   1        1.53       -1.25      3.34 o 
  -1  10   1        0.03        0.36      2.94 o 
   0  10   1        9.48       10.78      4.01 o 
   1  10   1       76.49       90.00      9.31 o 
   2  10   1        0.11        4.65      3.02 o 
   3  10   1        0.89        1.46      3.34 o 
   4  10   1        1.14        3.45      2.83 o 
   5  10   1        0.03        7.03      5.75 o 
  -4  -9   2        0.34        0.22      5.70 o 
  -3  -9   2       14.77        0.71      5.84 o 
  -2  -9   2        4.05        0.67      5.08 o 
  -1  -9   2        0.18       -0.45      4.63 o 
   0  -9   2        1.12       -0.13      6.24 o 
   1  -9   2        4.79       10.25      7.80 o 
   2  -9   2        1.81        2.05      4.19 o 
   3  -9   2       10.30       11.27      4.99 o 
  -6  -8   2        3.33       10.63     11.25 o 
  -5  -8   2        1.27        3.86      9.76 o 
  -4  -8   2        0.00        4.57      4.30 o 
  -3  -8   2        1.09        3.51      2.67 o 
  -2  -8   2       19.60        8.36      4.39 o 
  -1  -8   2        2.07       -0.27      6.59 o 
   0  -8   2       20.11        0.49      4.05 o 
   1  -8   2        1.88        0.94      3.79 o 
   2  -8   2       17.12       21.16      7.97 o 
   3  -8   2        0.02        4.01      5.88 o 
   4  -8   2        3.98        7.54      3.66 o 
  -7  -7   2        2.57       -1.94      5.07 o 
  -6  -7   2        9.60        9.64      7.44 o 
  -5  -7   2        0.00        0.87      5.23 o 
  -4  -7   2        0.48       -1.02      4.29 o 
  -3  -7   2        4.46        8.39      2.50 o 
  -2  -7   2        9.72       13.62      2.83 o 
  -1  -7   2       13.30        9.09      7.66 o 
   0  -7   2       48.60       66.43      6.42 o 
   1  -7   2       35.40       30.70      7.97 o 
   2  -7   2       27.67       27.09      4.86 o 
   3  -7   2        1.31        1.14      3.85 o 
   4  -7   2        2.16        4.88      3.09 o 
   5  -7   2        0.37        1.54      4.30 o 
   6  -7   2        5.90       15.95      8.11 o 
  -8  -6   2        1.67        2.58      5.79 o 
  -7  -6   2        0.76        0.35      6.03 o 
  -6  -6   2       21.12       24.32      6.77 o 
  -5  -6   2        4.69        4.39      4.28 o 
  -4  -6   2        9.56        9.46      3.42 o 
  -3  -6   2       21.35       26.94      4.32 o 
  -2  -6   2       29.04       26.91      8.40 o 
  -1  -6   2       17.01       15.13      1.23 o 
   0  -6   2        3.01        4.50      3.92 o 
   1  -6   2      138.89      134.77      7.08 o 
   2  -6   2      137.09      148.14      9.45 o 
   3  -6   2      378.33      405.37      9.54 o 
   4  -6   2       77.64       69.60      5.06 o 
   5  -6   2       11.28        9.21      2.42 o 
   6  -6   2        2.68        3.10      2.76 o 
   7  -6   2        0.61        0.29      5.21 o 
  -8  -5   2        0.92        4.62      6.02 o 
  -7  -5   2        1.57        2.13      6.56 o 
  -6  -5   2        3.14        2.34      4.50 o 
  -5  -5   2        0.55        2.49      4.81 o 
  -4  -5   2       31.57       39.49     12.45 o 
  -3  -5   2       15.56       14.23      2.69 o 
  -2  -5   2        2.34        1.10      2.26 o 
  -1  -5   2        2.14        1.26      1.50 o 
   0  -5   2        0.43       -2.00      5.35 o 
   1  -5   2        0.02       -0.18      4.19 o 
   2  -5   2        0.73        0.01      2.34 o 
   3  -5   2      113.19      108.08      4.82 o 
   4  -5   2      114.40      120.34      3.49 o 
   5  -5   2        0.62       -0.48      1.85 o 
   6  -5   2       10.11       11.69      3.70 o 
   7  -5   2        0.91        1.41      2.88 o 
  -8  -4   2        0.16       -2.35      5.81 o 
  -7  -4   2        4.85        7.55      7.35 o 
  -6  -4   2       41.41       42.10      6.95 o 
  -5  -4   2       39.62       46.17      6.84 o 
  -4  -4   2        1.28        0.42      2.23 o 
  -3  -4   2        9.08        7.26      2.31 o 
  -2  -4   2       79.90       62.43      5.23 o 
  -1  -4   2       56.97       51.77     29.58 o 
   0  -4   2      438.57      447.88     14.61 o 
   1  -4   2        2.44        6.01      2.76 o 
   2  -4   2        0.03       -1.03      1.81 o 
   3  -4   2      231.04      218.91      3.86 o 
   4  -4   2       87.02       92.69      3.00 o 
   5  -4   2      324.41      321.13      7.19 o 
   6  -4   2        0.32       -0.18      1.96 o 
   7  -4   2        1.55       -0.27      2.48 o 
   8  -4   2        2.18        1.45      5.30 o 
  -9  -3   2        2.46       15.42     11.15 o 
  -8  -3   2        3.19       -0.25      5.91 o 
  -7  -3   2        2.23        4.62      6.96 o 
  -6  -3   2        0.01        1.18      3.76 o 
  -5  -3   2       19.23       15.22      3.90 o 
  -4  -3   2       80.01       81.06      6.42 o 
  -3  -3   2        1.31       -0.14      1.64 o 
  -2  -3   2      264.87      282.11      6.16 o 
  -1  -3   2      616.06      602.12     11.98 o 
   0  -3   2      403.61      408.38      9.31 o 
   1  -3   2       10.49        6.42      4.05 o 
   2  -3   2       10.40       17.41      1.97 o 
   3  -3   2       44.08       47.20      3.45 o 
   4  -3   2        1.01       -0.10      1.49 o 
   5  -3   2      133.64      127.86      5.35 o 
   6  -3   2       13.83        9.86      3.05 o 
   7  -3   2       14.53       10.86      4.47 o 
   8  -3   2        5.49        4.48      3.92 o 
   9  -3   2        0.57        1.15      5.75 o 
  -9  -2   2       17.26        9.28     12.58 o 
  -8  -2   2        0.00        9.49      6.33 o 
  -7  -2   2        4.01        2.93      4.72 o 
  -6  -2   2        0.06        1.83      6.18 o 
  -5  -2   2        4.39        2.87      3.21 o 
  -4  -2   2      162.27      149.99      5.34 o 
  -3  -2   2       49.42       61.13      5.06 o 
  -2  -2   2        3.07        5.06      2.25 o 
  -1  -2   2        6.58        5.63      1.38 o 
   0  -2   2     1995.81     1936.77     32.57 o 
   1  -2   2      178.24      200.40      3.00 o 
   2  -2   2       18.28       20.95      2.03 o 
   3  -2   2       13.35       17.31      1.92 o 
   4  -2   2       64.96       65.72      1.89 o 
   5  -2   2      180.00      181.65      5.20 o 
   6  -2   2       39.31       36.46     10.56 o 
   7  -2   2        0.95        2.20      3.15 o 
   8  -2   2        8.38        8.00      3.76 o 
   9  -2   2        0.07        2.09      4.75 o 
  -9  -1   2       75.24       77.61     10.85 o 
  -8  -1   2        2.55       -2.80      7.56 o 
  -7  -1   2       26.78       21.35      6.42 o 
  -6  -1   2        0.00        1.22      3.74 o 
  -5  -1   2        0.11        1.31      3.00 o 
  -4  -1   2      502.53      563.98     10.89 o 
  -3  -1   2        3.69        5.95      2.26 o 
  -2  -1   2       51.89       56.06      2.71 o 
  -1  -1   2       27.23       25.75      2.15 o 
   0  -1   2       83.56       81.73      3.41 o 
   1  -1   2      727.06      643.99      9.50 o 
   2  -1   2     1246.66     1314.36     18.83 o 
   3  -1   2       32.15       33.19      1.59 o 
   4  -1   2        3.00        6.26      2.04 o 
   5  -1   2      446.18      458.38      8.36 o 
   6  -1   2      128.20      125.91      5.53 o 
   7  -1   2        0.43        0.20      1.79 o 
   8  -1   2        2.24        0.56      3.44 o 
   9  -1   2        0.25        4.50      5.07 o 
  -9   0   2        0.12        7.01     11.22 o 
  -8   0   2        0.04        2.82      5.63 o 
  -7   0   2        1.60        4.34      5.10 o 
  -6   0   2       19.63       26.12      6.36 o 
  -5   0   2       37.52       39.63      6.44 o 
  -4   0   2       18.76       20.31      3.77 o 
  -3   0   2      261.17      299.38     12.12 o 
  -2   0   2      585.60      552.14     24.15 o 
  -1   0   2       18.38       18.41      2.06 o 
   0   0   2     1594.95     1353.28     16.76 o 
   1   0   2      432.70      407.96      5.73 o 
   2   0   2        0.57        0.24      1.90 o 
   3   0   2       65.29       81.15      5.18 o 
   4   0   2        8.93       13.29      2.15 o 
   5   0   2      112.74      106.65      5.28 o 
   6   0   2       19.14       23.32      2.20 o 
   7   0   2        0.05        1.04      1.70 o 
   8   0   2        2.04        2.62      2.28 o 
   9   0   2        0.06       -0.76      3.88 o 
  10   0   2        0.62        3.65      6.94 o 
  -9   1   2        6.37       -1.77      7.20 o 
  -8   1   2       37.51       37.24     11.41 o 
  -7   1   2      238.37      250.54     13.06 o 
  -6   1   2       19.17       16.93      4.91 o 
  -5   1   2        0.05        2.81      3.08 o 
  -4   1   2        6.72        6.25      4.24 o 
  -3   1   2      488.33      471.28      8.53 o 
  -2   1   2       13.61        9.00      2.92 o 
  -1   1   2       68.26       79.84      4.78 o 
   0   1   2     1233.61     1049.43     14.49 o 
   1   1   2        6.51        4.52      0.79 o 
   2   1   2     4859.48     4965.13     69.57 o 
   3   1   2      178.95      154.94     11.92 o 
   4   1   2       31.62       21.61      7.48 o 
   5   1   2       41.56       55.72      5.98 o 
   6   1   2        0.31        4.47      4.63 o 
   7   1   2      134.43      138.15     13.77 o 
   8   1   2        7.89        7.41      2.20 o 
   9   1   2        0.72       -0.23      1.95 o 
  10   1   2        0.20        3.47      3.05 o 
  -9   2   2        1.61        3.20      3.51 o 
  -8   2   2        1.61        4.32      2.80 o 
  -7   2   2        0.16        3.59      4.76 o 
  -6   2   2       18.64       17.85      5.18 o 
  -5   2   2        0.24        1.25      3.13 o 
  -4   2   2       40.26       41.16      3.99 o 
  -3   2   2       51.87       57.71      3.64 o 
  -2   2   2        1.90        2.37      2.14 o 
  -1   2   2        3.33        1.97      2.10 o 
   0   2   2     2062.90     1659.00     53.02 o 
   1   2   2       75.68       66.32      3.48 o 
   2   2   2     3325.87     3561.19     93.43 o 
   3   2   2      340.03      305.54     16.25 o 
   4   2   2      255.05      232.16     15.08 o 
   5   2   2        8.17        6.89      5.33 o 
   6   2   2        4.18        3.78      7.83 o 
   7   2   2       63.90       77.59     13.61 o 
   8   2   2       14.36       14.87     10.65 o 
   9   2   2        5.11       14.51     23.01 o 
  10   2   2        0.06        0.78      2.33 o 
  -8   3   2        3.03        5.46      3.60 o 
  -7   3   2       15.70       11.00      3.84 o 
  -6   3   2        1.23        0.39      1.66 o 
  -5   3   2      175.85      182.76      6.20 o 
  -4   3   2       21.72       26.54      2.85 o 
  -3   3   2       12.19       11.90      1.52 o 
  -2   3   2       63.61       72.97      2.38 o 
  -1   3   2      146.62      127.40      3.33 o 
   0   3   2       12.52       10.94      0.88 o 
   1   3   2      233.87      178.92      3.25 o 
   2   3   2      344.33      340.16     21.21 o 
   3   3   2        6.50        7.89      7.84 o 
   4   3   2       49.31       54.00      7.73 o 
   5   3   2      100.41      100.00      8.70 o 
   6   3   2       33.14       25.75      7.17 o 
   7   3   2        0.28        1.56      5.74 o 
   8   3   2        9.50        5.05      6.93 o 
   9   3   2        1.64       -7.07      7.56 o 
  10   3   2        0.06        5.34      9.71 o 
  -8   4   2        2.31        5.24      4.04 o 
  -7   4   2       10.19        7.89      3.29 o 
  -6   4   2       20.91        9.58      4.95 o 
  -5   4   2        7.78        8.80      3.47 o 
  -4   4   2       26.88       27.89      2.49 o 
  -3   4   2       38.07       29.25      2.07 o 
  -2   4   2       44.47       50.16      2.13 o 
  -1   4   2     1607.99     1695.34     16.25 o 
   0   4   2       97.77       93.79      1.65 o 
   1   4   2        0.68       -0.14      1.23 o 
   2   4   2      307.02      313.62     17.53 o 
   3   4   2      270.43      252.79     16.13 o 
   4   4   2     3154.51     3171.09     63.57 o 
   5   4   2       97.60       98.10     16.33 o 
   6   4   2       13.71       11.87      6.67 o 
   7   4   2        0.67        2.63      6.54 o 
   8   4   2        0.85       -8.75      7.73 o 
   9   4   2        4.15       12.40      8.51 o 
  10   4   2        0.32        9.86     15.48 o 
  -7   5   2        0.02       -0.72      2.93 o 
  -6   5   2       17.52       13.34      4.51 o 
  -5   5   2       93.79       82.06      3.71 o 
  -4   5   2       27.43       25.42      3.83 o 
  -3   5   2        0.89        2.06      1.70 o 
  -2   5   2       70.44       65.69      2.84 o 
  -1   5   2        0.03        0.45      0.99 o 
   0   5   2      234.07      221.41      3.38 o 
   1   5   2       32.82       30.04      2.70 o 
   2   5   2       32.62       54.80      4.98 o 
   3   5   2       66.26       73.60     10.96 o 
   4   5   2        6.03        4.72      6.77 o 
   5   5   2        6.83       10.19      9.49 o 
   6   5   2       13.70       12.03      7.35 o 
   7   5   2        0.87       -4.72      6.67 o 
   8   5   2        0.12       10.52      8.53 o 
   9   5   2        0.07        7.54     11.99 o 
  -7   6   2        3.33        5.64      4.52 o 
  -6   6   2        0.09       -1.58      3.22 o 
  -5   6   2       79.27       74.17      4.88 o 
  -4   6   2       65.79       57.51      3.10 o 
  -3   6   2        4.48        2.92      2.12 o 
  -2   6   2        0.76        0.30      1.38 o 
  -1   6   2      182.42      181.07      3.09 o 
   0   6   2       17.91       20.44      2.00 o 
   1   6   2      109.20      142.11      7.44 o 
   2   6   2        0.24       -0.55      2.18 o 
   3   6   2       11.25        0.12      2.29 o 
   4   6   2        3.43        4.63      6.91 o 
   5   6   2        4.46        7.44     10.56 o 
   6   6   2        1.54        2.63      6.42 o 
   7   6   2        2.21        1.40      6.35 o 
   8   6   2        1.21        8.52      7.74 o 
   9   6   2        0.12       10.92     16.08 o 
  -6   7   2        2.23        6.44      3.94 o 
  -5   7   2        0.24        1.21      2.81 o 
  -4   7   2        6.55        6.60      2.71 o 
  -3   7   2        0.48        0.38      2.17 o 
  -2   7   2        1.78        2.16      1.35 o 
  -1   7   2       25.44       30.59      2.31 o 
   0   7   2       25.28       24.86      1.89 o 
   1   7   2       18.12       19.66      5.41 o 
   2   7   2       30.07       28.58      7.67 o 
   3   7   2        3.43        1.73      2.09 o 
   4   7   2       17.90        0.00      3.87 o 
   5   7   2        5.94       10.65      7.08 o 
   6   7   2        0.43        2.58      6.55 o 
   7   7   2        0.01       -2.58      6.99 o 
   8   7   2        1.42       -3.97      7.80 o 
  -5   8   2        0.17        1.51      3.58 o 
  -4   8   2        1.04        3.88      2.95 o 
  -3   8   2        1.60        0.72      2.55 o 
  -2   8   2        0.27        0.02      1.24 o 
  -1   8   2        0.06        1.50      2.11 o 
   0   8   2       16.97       15.66      2.38 o 
   1   8   2       66.38       61.17     32.92 o 
   2   8   2        0.74        0.56      1.71 o 
   3   8   2        5.32        2.52      3.21 o 
   4   8   2        2.40        0.81      2.41 o 
   5   8   2        3.29        1.16      4.28 o 
   6   8   2       22.90       13.19      8.02 o 
   7   8   2        0.82        3.16      7.22 o 
   8   8   2        1.97        7.40      8.55 o 
  -4   9   2        0.12        1.66      2.52 o 
  -3   9   2        5.34        8.13      3.15 o 
  -2   9   2        0.62        0.05      1.40 o 
  -1   9   2        4.57        5.51      2.50 o 
   0   9   2        2.14        1.95      2.89 o 
   1   9   2       88.45      102.92      4.57 o 
   2   9   2        0.05        0.31      2.80 o 
   3   9   2        3.88        2.09      2.30 o 
   4   9   2        0.05        0.03      1.97 o 
   5   9   2        0.89        1.52      2.87 o 
   6   9   2       16.99       14.71     16.33 o 
   7   9   2        5.19       20.72     13.23 o 
  -2  10   2        0.29        0.31      2.59 o 
  -1  10   2        0.01        2.23      2.94 o 
   0  10   2        2.44        1.93      1.81 o 
   1  10   2        7.17        6.31      3.45 o 
   2  10   2       22.10        3.59      4.62 o 
   3  10   2       33.99       37.43      4.49 o 
   4  10   2        0.12        2.74      3.00 o 
   5  10   2        0.08        7.39      8.00 o 
   1  11   2        4.65        6.33      3.65 o 
   2  11   2       10.67        8.69      4.14 o 
  -3  -9   3        4.20       -0.13      5.84 o 
  -2  -9   3       20.24        0.80      5.84 o 
  -1  -9   3        0.93        0.58      5.21 o 
   0  -9   3        4.78        0.22      4.63 o 
   1  -9   3        1.51        0.22      4.50 o 
  -5  -8   3        0.17        3.93      4.16 o 
  -4  -8   3        2.61        6.96      4.77 o 
  -3  -8   3        0.09        0.97      2.21 o 
  -2  -8   3        7.11        1.34      5.52 o 
  -1  -8   3        8.76        0.89      5.12 o 
   0  -8   3        5.14        0.71      7.40 o 
   1  -8   3        1.53        1.02      6.50 o 
   2  -8   3        2.47        0.40      4.01 o 
   3  -8   3       27.32       33.77      6.06 o 
   4  -8   3        0.17       -2.90      6.77 o 
  -6  -7   3       46.27       57.78      7.72 o 
  -5  -7   3       18.08       20.10      7.96 o 
  -4  -7   3        0.12       -1.76      3.32 o 
  -3  -7   3        0.01        2.45      3.26 o 
  -2  -7   3        0.56        0.48      2.26 o 
  -1  -7   3       56.81       67.01      7.97 o 
   0  -7   3        2.08       -0.09      5.93 o 
   1  -7   3        2.44       -0.27      3.74 o 
   2  -7   3        0.36       -0.27      5.66 o 
   3  -7   3        1.62        5.57      4.10 o 
   4  -7   3        0.72        4.05      3.33 o 
   5  -7   3        8.76       16.01      6.33 o 
  -7  -6   3        1.58        5.22      8.75 o 
  -6  -6   3       18.23       16.29      5.85 o 
  -5  -6   3       11.31        8.99      4.49 o 
  -4  -6   3        4.65        6.59      5.54 o 
  -3  -6   3        4.27        4.74      2.61 o 
  -2  -6   3        0.61        0.24      4.35 o 
  -1  -6   3        2.03        0.28      1.20 o 
   0  -6   3       32.98       39.30      5.84 o 
   1  -6   3        9.21        8.42      7.04 o 
   2  -6   3       91.77      103.72      6.64 o 
   3  -6   3        0.37       -3.12      5.12 o 
   4  -6   3       14.16       19.48      6.79 o 
   5  -6   3        1.08       -0.81      3.60 o 
   6  -6   3        4.26        4.32      6.42 o 
  -7  -5   3        0.21        1.02      4.96 o 
  -6  -5   3       29.37       36.28      8.57 o 
  -5  -5   3       11.07       15.02      7.34 o 
  -4  -5   3       11.01       13.68      4.07 o 
  -3  -5   3       18.05       12.19      4.56 o 
  -2  -5   3        0.75       -0.13      1.57 o 
  -1  -5   3       23.78       28.34      2.60 o 
   0  -5   3       47.65       52.66      5.79 o 
   1  -5   3       61.60       69.28      5.57 o 
   2  -5   3       98.78      100.60      8.42 o 
   3  -5   3      122.71      134.69      6.73 o 
   4  -5   3      100.63      100.66      3.09 o 
   5  -5   3       12.86        7.61      2.36 o 
   6  -5   3        3.16        5.63      3.45 o 
   7  -5   3        0.13        3.25      5.19 o 
  -8  -4   3        0.19        2.23      8.58 o 
  -7  -4   3        0.00       -0.53      4.65 o 
  -6  -4   3       10.87       14.15      7.27 o 
  -5  -4   3        2.80        3.21      4.99 o 
  -4  -4   3       24.14       26.58      4.25 o 
  -3  -4   3       10.25       10.31      4.34 o 
  -2  -4   3       57.08       56.98      4.28 o 
  -1  -4   3      177.68      203.25      6.37 o 
   0  -4   3      117.61      113.25      2.19 o 
   1  -4   3       29.15       33.82      4.19 o 
   2  -4   3       14.96        9.80      3.16 o 
   3  -4   3      220.46      208.25      2.59 o 
   4  -4   3      135.18      139.06      3.36 o 
   5  -4   3      437.96      440.54      6.80 o 
   6  -4   3       75.89       82.70      4.28 o 
   7  -4   3        8.68        5.63      6.24 o 
   8  -4   3        2.70        4.72      5.58 o 
  -8  -3   3        1.81        6.84      6.55 o 
  -7  -3   3        0.01        1.00      5.15 o 
  -6  -3   3        5.97        4.63      6.16 o 
  -5  -3   3        9.82        9.18      5.40 o 
  -4  -3   3        0.01       -1.80      3.16 o 
  -3  -3   3        1.94        2.83      2.98 o 
  -2  -3   3      133.14      133.64      5.39 o 
  -1  -3   3       17.42       22.36      2.50 o 
   0  -3   3        0.09        0.38      0.88 o 
   1  -3   3        1.69        0.42      0.81 o 
   2  -3   3        0.02        0.35      0.73 o 
   3  -3   3        0.32       -0.31      0.81 o 
   4  -3   3       11.37        9.50      2.04 o 
   5  -3   3      164.86      161.55      3.86 o 
   6  -3   3       95.28      100.55      4.81 o 
   7  -3   3        0.00       -0.10      2.55 o 
   8  -3   3        6.95        3.97      3.22 o 
   9  -3   3        0.16       -0.14      3.85 o 
  -8  -2   3        5.14        2.63      9.69 o 
  -7  -2   3        0.01        2.93      5.70 o 
  -6  -2   3        0.18       -0.17      3.54 o 
  -5  -2   3       12.28       10.55      4.11 o 
  -4  -2   3      382.04      383.02      9.32 o 
  -3  -2   3      238.41      271.95      7.14 o 
  -2  -2   3       28.13       29.85      2.75 o 
  -1  -2   3        1.19        1.17      1.52 o 
   0  -2   3      440.41      385.09     22.23 o 
   2  -2   3      853.64      876.82     11.19 o 
   3  -2   3        0.14        1.39      1.84 o 
   4  -2   3        0.69        1.36      1.19 o 
   5  -2   3      149.27      146.09      4.33 o 
   6  -2   3       76.51       81.25     20.07 o 
   7  -2   3      113.42      102.96     52.59 o 
   8  -2   3        0.06       -1.43      2.88 o 
   9  -2   3        0.98        6.35      6.18 o 
  -9  -1   3        0.69        6.60      7.96 o 
  -8  -1   3        0.01        5.45      8.22 o 
  -7  -1   3       27.53       27.29      8.21 o 
  -6  -1   3       22.12       20.77      5.20 o 
  -5  -1   3       22.25       23.94      4.42 o 
  -4  -1   3       11.05        5.96      3.57 o 
  -3  -1   3       82.89       86.31      3.87 o 
  -2  -1   3      146.11      142.03      4.46 o 
  -1  -1   3        4.03        9.93      2.05 o 
   0  -1   3     1063.04      996.94     22.14 o 
   1  -1   3     1031.39     1077.47     11.83 o 
   2  -1   3      538.44      507.90      5.93 o 
   3  -1   3       15.70       16.04      2.18 o 
   4  -1   3        0.04        0.40      0.96 o 
   5  -1   3       19.63       18.49      2.59 o 
   6  -1   3        3.83        1.63      2.03 o 
   7  -1   3       31.32       32.02      8.63 o 
   8  -1   3        0.38       -3.07      3.67 o 
   9  -1   3        4.15        1.30      4.85 o 
  -9   0   3        1.12       -4.33      7.01 o 
  -8   0   3        0.73       -0.42      4.53 o 
  -7   0   3       87.06       84.09      8.95 o 
  -6   0   3        0.12       -1.41      4.35 o 
  -5   0   3       14.94       16.70      4.54 o 
  -4   0   3       19.44       13.96      3.67 o 
  -3   0   3        4.57       11.20      3.36 o 
  -2   0   3      340.15      368.91      7.91 o 
  -1   0   3        7.67        7.82      2.46 o 
   0   0   3       11.34        6.81      2.79 o 
   1   0   3       74.92       72.59      2.47 o 
   2   0   3     1729.34     1747.16     18.00 o 
   3   0   3      116.40      124.05      3.75 o 
   4   0   3        0.01        1.00      1.90 o 
   5   0   3        2.13        1.42      1.42 o 
   6   0   3       21.71       16.39      6.12 o 
   7   0   3       23.31       15.29      4.10 o 
   8   0   3        4.71        1.34      3.63 o 
   9   0   3        0.03        0.77      3.27 o 
  10   0   3        1.03       25.86     30.67 o 
  -8   1   3        5.37        8.77      8.21 o 
  -7   1   3      276.58      283.47     13.71 o 
  -6   1   3       14.68       10.54      5.61 o 
  -5   1   3       25.48       25.63      5.07 o 
  -4   1   3        0.00        2.73      3.22 o 
  -3   1   3        0.14        2.23      2.49 o 
  -2   1   3      936.60     1071.57     16.47 o 
  -1   1   3       10.25       10.90      2.24 o 
   0   1   3       23.21       25.54      3.05 o 
   1   1   3       15.11       17.66      2.09 o 
   2   1   3      200.34      189.40      2.45 o 
   3   1   3      483.28      492.39      8.17 o 
   4   1   3      133.39      108.35      7.16 o 
   5   1   3        5.17        3.49      1.84 o 
   6   1   3        2.42        2.89      1.41 o 
   7   1   3      163.42      166.47      9.20 o 
   8   1   3       45.78       40.35      3.27 o 
   9   1   3        0.03        1.15      3.47 o 
  10   1   3        1.22        1.13      2.81 o 
  -8   2   3        1.77        6.58      7.17 o 
  -7   2   3        0.02       -2.46      4.68 o 
  -6   2   3        0.06       -1.14      4.25 o 
  -5   2   3       19.04       20.12      4.80 o 
  -4   2   3       37.43       44.55      4.67 o 
  -3   2   3       88.70       86.92      5.86 o 
  -2   2   3       93.69       94.60      3.77 o 
  -1   2   3      326.15      285.95     11.72 o 
   0   2   3      795.24      738.18     11.33 o 
   1   2   3       17.19       13.13      2.12 o 
   2   2   3      424.80      445.12     10.60 o 
   3   2   3      294.74      258.04      3.98 o 
   4   2   3       56.21       82.15     11.81 o 
   5   2   3       15.48       33.34     11.50 o 
   6   2   3        4.54        8.92      6.46 o 
   7   2   3        2.32        3.05      3.06 o 
   8   2   3       14.50       10.83      2.30 o 
   9   2   3        0.32        1.11      3.26 o 
  10   2   3        0.68        4.77      5.62 o 
  -8   3   3        0.27       -0.78      3.13 o 
  -7   3   3       22.31       24.21      3.47 o 
  -6   3   3       79.84       78.17      7.32 o 
  -5   3   3      344.80      332.93      9.42 o 
  -4   3   3       12.15       15.78      4.01 o 
  -3   3   3        5.90        4.83      2.86 o 
  -2   3   3        4.16        6.56      2.26 o 
  -1   3   3      402.96      379.78     16.62 o 
   0   3   3        9.75        9.35      1.17 o 
   1   3   3      100.99       93.81      3.92 o 
   2   3   3      363.73      384.16      9.09 o 
   3   3   3        1.72       -9.13     11.36 o 
   4   3   3     1697.67     1745.87     54.00 o 
   5   3   3       38.51       38.52      8.84 o 
   6   3   3        4.03       -0.78      5.64 o 
   7   3   3        4.55        2.30      6.48 o 
   8   3   3        1.86        4.13      7.34 o 
   9   3   3       16.62       28.59      9.47 o 
  10   3   3        0.84       -2.21      3.75 o 
  -8   4   3        0.19        4.16      5.59 o 
  -7   4   3        5.00        6.65      3.50 o 
  -6   4   3        7.53        6.50      2.76 o 
  -5   4   3       25.46       25.81      2.76 o 
  -4   4   3       41.35       42.11      3.53 o 
  -3   4   3        1.04        0.24      1.22 o 
  -2   4   3       85.95       91.19      4.32 o 
  -1   4   3      136.51      140.15      4.15 o 
   0   4   3        2.51        2.83      1.03 o 
   1   4   3        1.19        0.81      0.71 o 
   2   4   3      458.08      466.28     11.94 o 
   3   4   3       92.39       91.29     16.80 o 
   4   4   3     1090.27     1123.12     39.52 o 
   5   4   3       94.33       96.63     12.70 o 
   6   4   3       23.66       21.55     12.55 o 
   7   4   3        2.70        5.67     10.82 o 
   8   4   3        0.08        1.21      6.83 o 
   9   4   3       10.19       10.30      8.83 o 
  10   4   3        2.74        9.34     13.99 o 
  -7   5   3        0.38       -0.99      3.27 o 
  -6   5   3        6.72        5.39      2.98 o 
  -5   5   3       45.55       34.33      9.51 o 
  -4   5   3        3.46        3.30      2.62 o 
  -3   5   3      203.06      191.84      5.32 o 
  -2   5   3       43.69       50.41      3.41 o 
  -1   5   3       22.89       28.57      2.02 o 
   0   5   3       62.62       68.07      1.54 o 
   1   5   3       97.22      100.69      2.66 o 
   2   5   3        5.03        2.01      1.48 o 
   3   5   3       42.57       33.12      3.38 o 
   4   5   3      133.68      115.26     14.92 o 
   5   5   3        0.65        3.48      8.06 o 
   6   5   3        6.14        2.36      8.24 o 
   7   5   3       12.07       15.33     13.90 o 
   8   5   3        3.43       11.78     12.62 o 
   9   5   3        0.01        8.30     14.19 o 
  -7   6   3        5.48        7.48      4.73 o 
  -6   6   3        4.98        7.52      4.35 o 
  -5   6   3       27.58       20.51      4.78 o 
  -4   6   3       19.16       15.85      3.22 o 
  -3   6   3       11.19       12.28      2.87 o 
  -2   6   3       15.87       18.56      2.39 o 
  -1   6   3       19.92       23.18      2.39 o 
   0   6   3       58.64       68.36      4.79 o 
   1   6   3      521.16      556.34     11.03 o 
   2   6   3       20.24       14.79      2.65 o 
   3   6   3        0.17        0.04      2.13 o 
   4   6   3       37.94       38.48      3.72 o 
   5   6   3       28.76       33.77     11.00 o 
   6   6   3      292.89      329.69     29.00 o 
   7   6   3       10.50       10.83     13.68 o 
   8   6   3        1.74       23.17     15.28 o 
   9   6   3        0.00        0.36     11.63 o 
  -6   7   3        1.32        5.10      3.67 o 
  -5   7   3        0.00        1.36      2.85 o 
  -4   7   3       20.90       18.30      2.89 o 
  -3   7   3       59.40       50.16      3.50 o 
  -2   7   3        8.81        9.35      2.32 o 
  -1   7   3        0.15        0.89      1.29 o 
   0   7   3       40.41       36.10      2.46 o 
   1   7   3        6.07        6.67      1.57 o 
   2   7   3       25.08       10.39      8.69 o 
   3   7   3        6.67        1.55      1.85 o 
   4   7   3        2.95        1.04      2.42 o 
   5   7   3        5.48       10.65      9.45 o 
   6   7   3        2.95       10.20     12.96 o 
   7   7   3        0.17        0.98     11.27 o 
   8   7   3        1.72       -1.38     12.16 o 
   9   7   3        0.04       -4.95     14.39 o 
  -5   8   3        6.67       12.09      3.69 o 
  -4   8   3        0.03        2.11      3.87 o 
  -3   8   3       42.93       44.66      3.47 o 
  -2   8   3       38.01       39.45      3.34 o 
  -1   8   3        5.69        5.34      1.58 o 
   0   8   3        0.03       -0.88      1.95 o 
   1   8   3       25.58       26.93      2.34 o 
   2   8   3        1.07        0.19      2.42 o 
   3   8   3       17.34        0.43      2.61 o 
   4   8   3        0.23       -0.54      1.86 o 
   5   8   3        0.46        0.63      3.03 o 
   6   8   3        0.98        7.84      8.33 o 
   7   8   3        1.40       10.11      8.91 o 
   8   8   3        0.11        7.53      9.18 o 
  -4   9   3        1.10        3.32      3.29 o 
  -3   9   3        0.01       -0.10      3.37 o 
  -2   9   3        1.09        0.64      2.15 o 
  -1   9   3        0.24        1.48      1.90 o 
   0   9   3        2.72        6.84      3.13 o 
   1   9   3       15.15       -0.19      3.19 o 
   2   9   3        0.95       -0.40      1.94 o 
   3   9   3        0.40       -0.63      2.97 o 
   4   9   3        4.66        1.75      2.21 o 
   5   9   3        0.00        0.20      3.09 o 
   6   9   3        7.12        5.07      3.77 o 
   7   9   3        1.66        2.95      4.22 o 
  -2  10   3        0.84        6.87      4.00 o 
  -1  10   3        0.63        1.38      2.11 o 
   0  10   3        0.87        2.15      1.94 o 
   1  10   3        0.07       -0.72      2.92 o 
   2  10   3       12.99        6.61      3.27 o 
   3  10   3       26.51       24.00      8.64 o 
   4  10   3        0.00       -0.53      2.19 o 
   5  10   3        0.09        0.56      3.46 o 
   6  10   3        0.87       -0.63      5.02 o 
   1  11   3        1.49        0.96      2.42 o 
   2  11   3        4.10        1.96      2.66 o 
   3  11   3       36.81       45.45      6.34 o 
  -3  -8   4        3.00        1.29      6.95 o 
  -2  -8   4        0.09        0.45      5.97 o 
  -1  -8   4       11.70        0.71      5.61 o 
   0  -8   4        4.35       -0.71      5.08 o 
   1  -8   4        0.37       -0.31      4.59 o 
   2  -8   4        8.99        0.09      6.73 o 
   3  -8   4       64.21       91.02      7.97 o 
  -5  -7   4        0.27       -1.03      8.31 o 
  -4  -7   4        6.97        8.24      4.12 o 
  -3  -7   4        6.04        7.72      4.13 o 
  -2  -7   4        0.41        0.67      2.41 o 
  -1  -7   4        6.78       -0.94      5.39 o 
   0  -7   4       66.97       73.78      8.69 o 
   1  -7   4        1.52        0.18      6.33 o 
   2  -7   4       12.16        0.09      3.92 o 
   3  -7   4        2.12        0.67      6.28 o 
   4  -7   4        3.83        5.66      6.68 o 
   5  -7   4        2.32        3.88      4.14 o 
  -6  -6   4        9.11        5.82      8.20 o 
  -5  -6   4       17.75       19.73      7.94 o 
  -4  -6   4       11.77       12.23     10.27 o 
  -3  -6   4        0.63        2.82      3.92 o 
  -2  -6   4        8.74        4.86      2.74 o 
  -1  -6   4        0.92        0.31      1.36 o 
   0  -6   4       11.16       -0.40      6.55 o 
   1  -6   4       35.27       38.18      6.28 o 
   2  -6   4       32.82       -0.04      5.17 o 
   3  -6   4        3.21        3.83      3.97 o 
   4  -6   4        0.49        2.09      5.75 o 
   5  -6   4       21.87       28.03      4.12 o 
   6  -6   4        0.17       -1.83      2.92 o 
  -7  -5   4        0.12       -2.08      5.81 o 
  -6  -5   4        1.20        5.75      5.18 o 
  -5  -5   4        1.36        2.03      5.17 o 
  -4  -5   4      193.37      202.91      8.54 o 
  -3  -5   4       59.60       62.91      6.56 o 
  -2  -5   4        0.07       -0.53      2.98 o 
  -1  -5   4        0.62        0.78      1.85 o 
   0  -5   4        0.09       -0.58      6.06 o 
   1  -5   4      123.51      125.77     11.09 o 
   2  -5   4        0.13        0.67      3.25 o 
   3  -5   4        7.71       10.74      3.97 o 
   4  -5   4        0.41       -1.15      3.51 o 
   5  -5   4        1.50        0.79      1.16 o 
   6  -5   4        0.20        0.93      1.42 o 
   7  -5   4        3.28        9.27      6.86 o 
  -7  -4   4        2.92        4.00      5.45 o 
  -6  -4   4        3.46        1.55      4.17 o 
  -5  -4   4        4.29        5.35      4.44 o 
  -4  -4   4       32.50       33.00      5.65 o 
  -3  -4   4       20.07       17.65      4.96 o 
  -2  -4   4        0.66       -1.00      2.20 o 
  -1  -4   4        4.06        1.27      1.57 o 
   0  -4   4        8.40        9.67      1.55 o 
   1  -4   4        1.48        1.74      5.12 o 
   2  -4   4       27.92       27.27      6.33 o 
   3  -4   4       24.51       24.69      5.70 o 
   4  -4   4      162.09      166.05      3.24 o 
   5  -4   4       20.42       20.16      3.53 o 
   6  -4   4        0.40       -0.74      1.78 o 
   7  -4   4        2.08        1.48      3.51 o 
   8  -4   4        2.90        4.59      4.60 o 
  -8  -3   4        0.11       10.24     27.36 o 
  -7  -3   4        2.94        3.45      5.17 o 
  -6  -3   4        1.48       -0.05      3.81 o 
  -5  -3   4        0.29       -0.78      3.78 o 
  -4  -3   4      109.88      113.09      7.26 o 
  -3  -3   4       16.88       15.46      3.76 o 
  -2  -3   4        2.56        3.26      2.45 o 
  -1  -3   4      131.35      137.25      4.77 o 
   0  -3   4        0.02        0.28      0.88 o 
   1  -3   4       65.20       64.64      2.41 o 
   2  -3   4       49.79       45.13      2.04 o 
   3  -3   4       91.64       89.74      3.75 o 
   4  -3   4       94.50       93.23      3.68 o 
   5  -3   4      175.02      175.17      4.19 o 
   6  -3   4      142.43      156.46      6.04 o 
   7  -3   4       17.84        6.70      8.67 o 
   8  -3   4        1.23        0.28      3.33 o 
  -8  -2   4        7.92        3.18      8.16 o 
  -7  -2   4       12.71       11.44      5.91 o 
  -6  -2   4        0.25        2.23      4.18 o 
  -5  -2   4        1.58        2.51      5.47 o 
  -4  -2   4       52.02       61.20      5.36 o 
  -3  -2   4       14.05       10.43      4.28 o 
  -2  -2   4        7.47        7.27      2.53 o 
  -1  -2   4       16.65       15.22      2.26 o 
   0  -2   4      177.35      187.15      4.05 o 
   1  -2   4      502.92      563.75      8.94 o 
   2  -2   4      278.59      272.17      8.80 o 
   3  -2   4       28.64       29.33      2.38 o 
   4  -2   4       25.55       22.96      1.91 o 
   5  -2   4      125.53      124.16      3.86 o 
   6  -2   4       53.99       59.52      3.99 o 
   7  -2   4      237.48      247.47     10.29 o 
   8  -2   4       31.50       30.96      9.62 o 
   9  -2   4        3.62        0.80      3.31 o 
  -8  -1   4        0.22        3.18      7.88 o 
  -7  -1   4        1.52        5.23      8.57 o 
  -6  -1   4        3.68        1.21      6.52 o 
  -5  -1   4        1.13       -0.64      5.29 o 
  -4  -1   4       22.41       31.85      5.26 o 
  -3  -1   4       40.25       47.89      3.58 o 
  -2  -1   4       51.94       54.91      3.81 o 
  -1  -1   4       25.42       25.45      2.85 o 
   0  -1   4      225.07      234.09      4.73 o 
   1  -1   4        8.69       12.52      1.56 o 
   2  -1   4       58.71       69.98      4.23 o 
   3  -1   4        9.68        7.58      1.38 o 
   4  -1   4        0.06       -0.34      1.30 o 
   5  -1   4        0.48        0.46      1.77 o 
   6  -1   4       17.80       20.68      3.61 o 
   7  -1   4      113.37      121.29      6.16 o 
   8  -1   4       37.26       37.66      9.87 o 
   9  -1   4        0.33        4.14      3.48 o 
  -8   0   4        0.35        6.33      6.48 o 
  -7   0   4       40.34       39.10      7.11 o 
  -6   0   4       14.55       15.41      5.12 o 
  -5   0   4        2.32        1.38      3.46 o 
  -4   0   4        0.01       -3.03      4.64 o 
  -3   0   4       16.15       22.70      3.03 o 
  -2   0   4     1290.91     1417.04     28.89 o 
  -1   0   4      521.74      566.98     10.38 o 
   0   0   4       30.46       41.73      4.99 o 
   1   0   4       12.54       15.45      2.26 o 
   2   0   4      617.02      611.11      9.21 o 
   3   0   4      177.46      184.18      4.82 o 
   4   0   4      403.11      435.30     16.23 o 
   5   0   4        2.96        4.65      2.72 o 
   6   0   4        0.12       -0.35      1.86 o 
   7   0   4       35.13       36.93     10.41 o 
   8   0   4       25.95       29.09      7.10 o 
   9   0   4       20.38       11.20      6.30 o 
  -8   1   4        1.92       -2.02      8.77 o 
  -7   1   4        4.89        3.21      7.86 o 
  -6   1   4        1.26        4.13      6.89 o 
  -5   1   4      110.65      110.54     12.30 o 
  -4   1   4       80.74       90.36      5.26 o 
  -3   1   4       93.47       91.82      5.57 o 
  -2   1   4       33.60       20.94      4.46 o 
  -1   1   4      177.89      191.95      5.21 o 
   0   1   4       38.73       31.54      7.64 o 
   1   1   4        2.43        2.81      1.82 o 
   2   1   4      453.65      425.52      9.91 o 
   3   1   4      489.60      504.89      5.52 o 
   4   1   4      201.07      210.57     12.32 o 
   5   1   4        4.40        4.05      2.36 o 
   6   1   4        1.82        0.45      2.07 o 
   7   1   4        9.27        9.29      2.22 o 
   8   1   4        7.30        8.07      2.53 o 
   9   1   4        4.44        4.11      2.80 o 
  10   1   4        0.04        0.66      3.82 o 
  -8   2   4        0.74        8.70      9.56 o 
  -7   2   4        7.84       10.05      5.64 o 
  -6   2   4        0.95        1.37      4.00 o 
  -5   2   4      225.76      217.81      8.38 o 
  -4   2   4        2.58        4.24      3.83 o 
  -3   2   4       34.18       30.46      4.07 o 
  -2   2   4       79.96       82.22      4.10 o 
  -1   2   4        0.97       -0.11      3.07 o 
   0   2   4       97.88      117.56      4.85 o 
   1   2   4       20.60       17.49      2.45 o 
   2   2   4       32.45       37.95      0.79 o 
   3   2   4       26.78       26.54      1.67 o 
   4   2   4      268.18      308.04     15.26 o 
   5   2   4       31.43       28.47      2.31 o 
   6   2   4        0.31        0.41      1.14 o 
   7   2   4        0.00        0.35      2.16 o 
   8   2   4        1.73        3.37      3.05 o 
   9   2   4        0.66        3.68      2.96 o 
  10   2   4        0.23        3.30      6.16 o 
  -8   3   4        0.80        0.09      3.13 o 
  -7   3   4        7.10        9.75      6.99 o 
  -6   3   4       18.20       21.37      5.40 o 
  -5   3   4      533.27      550.45     20.96 o 
  -4   3   4       46.29       48.54      5.46 o 
  -3   3   4        1.81        5.12      4.62 o 
  -2   3   4        0.60        1.55      2.89 o 
  -1   3   4        4.97        8.11      3.16 o 
   0   3   4      414.21      412.03      8.08 o 
   1   3   4        0.63        0.78      0.56 o 
   2   3   4       35.32       28.56      6.59 o 
   3   3   4        0.00        3.34      3.03 o 
   4   3   4      241.24      292.20      4.66 o 
   5   3   4      139.69      135.25      3.23 o 
   6   3   4        0.90        1.69      0.98 o 
   7   3   4        0.09        1.20      1.65 o 
   8   3   4        0.16        0.26      2.11 o 
   9   3   4       39.19       37.71      3.20 o 
  10   3   4       10.40       21.89      7.89 o 
  -7   4   4        1.42        2.28      3.88 o 
  -6   4   4        1.21        2.12      2.74 o 
  -5   4   4        2.61        3.83      2.28 o 
  -4   4   4        1.60        0.64      1.87 o 
  -3   4   4      114.68      121.69      4.83 o 
  -2   4   4       32.25       33.79      1.88 o 
  -1   4   4       46.86       52.72      3.71 o 
   0   4   4       77.65       68.72      3.40 o 
   1   4   4      102.68       96.05      3.89 o 
   2   4   4      103.92       96.19      6.01 o 
   3   4   4       14.30       10.16      5.61 o 
   4   4   4        2.39       -2.36     16.26 o 
   5   4   4       28.78       25.08     18.93 o 
   6   4   4       32.70       33.24     12.16 o 
   7   4   4        3.55       -2.76     12.83 o 
   8   4   4        1.35        5.88      8.82 o 
   9   4   4        0.63       -0.31      2.03 o 
  10   4   4        4.56        2.28      3.38 o 
  -7   5   4        2.48        7.30      5.93 o 
  -6   5   4        1.59        3.24      4.66 o 
  -5   5   4       29.65       37.06      4.39 o 
  -4   5   4       83.85       78.71      6.79 o 
  -3   5   4      221.68      216.04      5.17 o 
  -2   5   4        0.74        0.92      1.78 o 
  -1   5   4       18.89       20.93      2.52 o 
   0   5   4        1.92        0.91      1.53 o 
   1   5   4       18.31       23.63      2.04 o 
   2   5   4        6.22        6.06      0.95 o 
   3   5   4       28.15       29.72      1.43 o 
   4   5   4       84.38      101.46      7.57 o 
   5   5   4        0.20        2.05     16.66 o 
   6   5   4      389.65      398.96     24.59 o 
   7   5   4        5.70        8.42     16.22 o 
   8   5   4        0.18       -6.15     14.48 o 
   9   5   4        0.38        4.86     14.79 o 
  -6   6   4        0.58        5.43      3.47 o 
  -5   6   4       10.08       12.59      3.21 o 
  -4   6   4       12.11       14.21      2.70 o 
  -3   6   4       78.00       79.10      4.41 o 
  -2   6   4       29.06       29.44      2.58 o 
  -1   6   4        0.01        0.04      1.83 o 
   0   6   4       70.02       73.98      3.76 o 
   1   6   4      124.83      119.33      2.25 o 
   2   6   4        7.63        6.89      1.41 o 
   3   6   4        0.16        0.49      1.41 o 
   4   6   4       50.93       59.70      3.24 o 
   5   6   4       19.51       15.50     19.34 o 
   6   6   4      221.22      202.00     19.51 o 
   7   6   4       19.18       33.64     19.87 o 
   8   6   4        1.81      -17.42     16.66 o 
   9   6   4        0.35        8.33     16.22 o 
  -6   7   4        0.01       -2.80      3.61 o 
  -5   7   4        0.12        2.12      2.73 o 
  -4   7   4        4.85        8.15      3.02 o 
  -3   7   4       58.42       56.17      3.77 o 
  -2   7   4        5.31        5.02      2.32 o 
  -1   7   4       74.42       81.87      3.65 o 
   0   7   4       23.28       16.25      6.78 o 
   1   7   4       23.41       25.40      6.70 o 
   2   7   4       21.69       20.65      2.44 o 
   3   7   4       26.95       29.85      2.85 o 
   4   7   4        0.16        0.16      2.01 o 
   5   7   4        6.08        3.75      2.89 o 
   6   7   4       31.60       22.28     12.65 o 
   7   7   4        0.44       16.80     18.93 o 
   8   7   4        0.75       -3.92     14.92 o 
   9   7   4        1.38       -0.31     13.32 o 
  -5   8   4        4.43        4.56      4.13 o 
  -4   8   4        4.02        5.37      3.57 o 
  -3   8   4       30.08       31.49      3.58 o 
  -2   8   4       10.82       11.36      2.81 o 
  -1   8   4        9.32        7.38      2.59 o 
   0   8   4        1.90        2.48      1.45 o 
   1   8   4        4.09        7.14      4.10 o 
   2   8   4       30.34       30.91      3.00 o 
   3   8   4       91.37      100.46      5.84 o 
   4   8   4        1.44       -0.14      2.06 o 
   5   8   4        0.13        1.57      3.29 o 
   6   8   4        2.56        3.76      3.17 o 
   7   8   4        2.88      -12.92     16.26 o 
   8   8   4       22.62       42.37     12.83 o 
  -4   9   4        0.90        5.77      4.06 o 
  -3   9   4        0.03       -1.34      3.77 o 
  -2   9   4        9.46       11.93      3.63 o 
  -1   9   4       18.60       10.21      5.12 o 
   0   9   4        1.27        2.01      1.65 o 
   1   9   4        0.44        0.37      1.51 o 
   2   9   4        8.59        3.40      2.51 o 
   3   9   4        1.51        0.42      1.73 o 
   4   9   4        0.70        2.06      3.05 o 
   5   9   4        1.17        3.50      2.53 o 
   6   9   4        0.47        3.32      3.52 o 
   7   9   4        0.29       -2.55      3.69 o 
  -2  10   4        0.14        1.43      3.36 o 
  -1  10   4       10.77       16.54      6.30 o 
   0  10   4        9.68       12.79      2.58 o 
   1  10   4        2.54        2.83      1.95 o 
   2  10   4        0.08        0.37      1.74 o 
   3  10   4        0.09        0.40      2.47 o 
   4  10   4        0.00        0.79      3.18 o 
   5  10   4        2.19        2.19      2.70 o 
   6  10   4        0.13       -0.14      5.73 o 
   1  11   4        0.27        2.47      3.34 o 
   2  11   4        0.71        0.19      3.09 o 
   3  11   4        7.39        5.72      2.72 o 
  -1  -8   5        4.40       -1.51      6.46 o 
   0  -8   5        0.39       -0.18      5.26 o 
  -4  -7   5        0.67        0.69      3.46 o 
  -3  -7   5        0.10       -0.87      4.05 o 
  -2  -7   5        1.36        0.58      6.33 o 
  -1  -7   5        0.03        0.04      5.26 o 
   0  -7   5        8.44       -0.09      5.08 o 
   1  -7   5        0.10        0.31      7.53 o 
   2  -7   5        6.31       -0.22      4.23 o 
   3  -7   5        6.68        9.04      5.44 o 
   4  -7   5       13.71       20.76      5.88 o 
  -5  -6   5        1.72        4.63      6.46 o 
  -4  -6   5        3.67       -0.02      3.36 o 
  -3  -6   5        8.43       13.26      5.12 o 
  -2  -6   5        0.08        1.72      3.07 o 
  -1  -6   5       14.93       12.59      4.81 o 
   0  -6   5        3.62       -0.04      7.40 o 
   1  -6   5       36.36       39.61      6.82 o 
   2  -6   5        4.78        0.09      3.88 o 
   3  -6   5        3.42        4.32      6.68 o 
   4  -6   5       11.63       15.99      4.90 o 
   5  -6   5       88.85      119.93     10.92 o 
  -6  -5   5       11.90       10.53      7.88 o 
  -5  -5   5       20.90       20.78      6.28 o 
  -4  -5   5       48.94       56.63      7.15 o 
  -3  -5   5        3.29        1.56      3.82 o 
  -2  -5   5       19.80       14.96     11.32 o 
  -1  -5   5       39.54       40.57      2.83 o 
   0  -5   5        3.36        7.10      2.81 o 
   1  -5   5        4.88        2.54      4.46 o 
   2  -5   5      103.31       96.28     10.38 o 
   3  -5   5        1.35       -0.04      3.12 o 
   4  -5   5       24.06       26.24      4.59 o 
   5  -5   5        2.69        2.90      5.44 o 
   6  -5   5        5.87        7.46      4.01 o 
  -7  -4   5        0.04        0.91      8.82 o 
  -6  -4   5        5.77        6.16      6.93 o 
  -5  -4   5        2.30        3.20      4.26 o 
  -4  -4   5       65.14       70.30      8.54 o 
  -3  -4   5      104.54      104.85      5.54 o 
  -2  -4   5       28.26       31.66      4.90 o 
  -1  -4   5        0.04       -1.13      2.59 o 
   0  -4   5       19.59       20.94      2.31 o 
   1  -4   5        6.89        6.09      1.64 o 
   2  -4   5        4.82        2.31      1.14 o 
   3  -4   5       56.84       57.20      2.18 o 
   4  -4   5       53.67       57.50      2.19 o 
   5  -4   5        1.15        2.47      1.59 o 
   6  -4   5        0.12        0.24      1.59 o 
   7  -4   5        8.17        2.50      3.91 o 
  -7  -3   5       11.52       -1.81      8.79 o 
  -6  -3   5        3.21        8.55      7.20 o 
  -5  -3   5        0.10        0.65      4.69 o 
  -4  -3   5        4.88        7.45      3.70 o 
  -3  -3   5        0.47        1.49      3.28 o 
  -2  -3   5      439.64      437.34     11.10 o 
  -1  -3   5       90.94       94.16      3.79 o 
   0  -3   5        1.14        1.31      1.43 o 
   1  -3   5        0.03        0.12      0.98 o 
   2  -3   5        2.55        4.20      1.95 o 
   3  -3   5      119.03      117.72      4.79 o 
   4  -3   5        0.05       -0.65      1.54 o 
   5  -3   5        6.98        5.65      1.83 o 
   6  -3   5        1.25        0.20      1.27 o 
   7  -3   5       11.12        4.74      5.86 o 
   8  -3   5        1.87       -0.35      3.44 o 
  -7  -2   5        6.77       14.03     10.10 o 
  -6  -2   5        0.69        1.45      5.70 o 
  -5  -2   5        8.99        8.85      4.49 o 
  -4  -2   5        8.66        9.51      3.77 o 
  -3  -2   5        5.85        4.88      2.96 o 
  -2  -2   5       19.81       22.54      4.51 o 
  -1  -2   5        5.94        4.03      2.26 o 
   0  -2   5        3.24        4.50      1.60 o 
   1  -2   5        0.00       -0.26      1.12 o 
   2  -2   5       21.72       26.00      2.43 o 
   3  -2   5        0.11       -0.04      2.10 o 
   4  -2   5        8.68        6.52      1.78 o 
   5  -2   5       23.69       25.48      2.08 o 
   6  -2   5      112.00      118.90     11.72 o 
   7  -2   5       50.53       58.95      5.44 o 
   8  -2   5        4.38        3.72      5.32 o 
  -7  -1   5       11.96        6.26      7.57 o 
  -6  -1   5        3.29        6.25      5.00 o 
  -5  -1   5        6.11        4.80      4.09 o 
  -4  -1   5        4.52        2.44      3.99 o 
  -3  -1   5        0.28        0.84      2.61 o 
  -2  -1   5      220.06      202.60      7.71 o 
  -1  -1   5        3.45        2.56      2.44 o 
   0  -1   5        7.84        5.90      1.95 o 
   1  -1   5      198.07      213.38      4.77 o 
   2  -1   5        0.11        0.70      1.45 o 
   3  -1   5       67.42       62.18      2.58 o 
   4  -1   5        6.62        6.00      2.17 o 
   5  -1   5       35.01       36.70      2.73 o 
   6  -1   5       40.59       51.81      6.66 o 
   7  -1   5      111.65      122.52      5.57 o 
   8  -1   5       91.85      104.19      8.15 o 
   9  -1   5        9.55        3.78      5.01 o 
  -8   0   5        0.08        4.00      7.18 o 
  -7   0   5       16.87       35.77      8.21 o 
  -6   0   5       22.49       13.23      6.75 o 
  -5   0   5        7.25        4.91      4.85 o 
  -4   0   5        0.00       -0.13      2.96 o 
  -3   0   5       19.78       19.60      3.91 o 
  -2   0   5      173.27      171.47     11.56 o 
  -1   0   5       65.61       83.43      4.43 o 
   0   0   5        4.98        5.54      2.19 o 
   1   0   5       26.96       26.76      2.52 o 
   2   0   5      166.92      187.25      5.84 o 
   3   0   5      396.11      427.29      7.42 o 
   4   0   5      244.09      250.76      6.44 o 
   5   0   5        8.89       11.41      6.95 o 
   6   0   5       16.14       18.52      2.95 o 
   7   0   5       26.90       27.46      4.61 o 
   8   0   5        8.80       10.44      3.50 o 
   9   0   5       73.18       76.20      9.20 o 
  -8   1   5        0.99       -4.68      8.51 o 
  -7   1   5        5.08        3.31      6.82 o 
  -6   1   5        0.10        6.49      5.95 o 
  -5   1   5        0.56        2.24      4.10 o 
  -4   1   5        4.22        1.36      4.05 o 
  -3   1   5        2.34        1.18      2.73 o 
  -2   1   5       46.41       48.66      4.61 o 
  -1   1   5      102.67      104.38      4.39 o 
   0   1   5      204.42      188.11      5.34 o 
   1   1   5       43.48       45.75      3.04 o 
   2   1   5       78.57       74.06      2.48 o 
   3   1   5        1.85        2.46      1.41 o 
   4   1   5      139.35      168.68      5.61 o 
   5   1   5        9.10        9.45      4.59 o 
   6   1   5        0.26        0.45      1.76 o 
   7   1   5        0.81        1.44      3.16 o 
   8   1   5        8.63        7.27      2.98 o 
   9   1   5       37.73       38.67     23.35 o 
  -7   2   5        1.51        6.99      6.62 o 
  -6   2   5        1.56       -3.26      5.86 o 
  -5   2   5      159.25      153.86      9.47 o 
  -4   2   5       28.65       25.08      4.45 o 
  -3   2   5        7.64        5.79      5.37 o 
  -2   2   5        0.42        0.90      2.77 o 
  -1   2   5        6.79        9.16      3.36 o 
   0   2   5     1538.80     1598.54     26.10 o 
   1   2   5      287.30      300.94      7.52 o 
   2   2   5        1.31        0.74      0.87 o 
   3   2   5       27.29       23.81      1.11 o 
   4   2   5      210.67      219.89      5.27 o 
   5   2   5       28.28       20.57      2.65 o 
   6   2   5       85.01       88.91      6.84 o 
   7   2   5        1.96        2.74      1.99 o 
   8   2   5        0.41        2.96     11.85 o 
   9   2   5        3.41        2.85      4.27 o 
  10   2   5        3.72        5.06      3.64 o 
  -7   3   5        3.85       12.58      9.58 o 
  -6   3   5        0.99        5.46      7.60 o 
  -5   3   5       28.12       27.42      5.40 o 
  -4   3   5        3.05        0.13      3.55 o 
  -3   3   5      168.07      149.06      7.26 o 
  -2   3   5      118.49      122.17      6.11 o 
  -1   3   5      122.15      122.29      6.50 o 
   0   3   5       22.50       23.19      4.01 o 
   1   3   5       72.36       82.01      4.74 o 
   2   3   5        1.15        2.41      3.43 o 
   3   3   5        0.99        0.09      2.94 o 
   4   3   5       36.47       33.45      4.82 o 
   5   3   5       79.27       90.76     12.52 o 
   6   3   5       39.97       39.35      2.76 o 
   7   3   5        0.36        0.58      1.32 o 
   8   3   5        0.65       -1.07      5.01 o 
   9   3   5        4.70       16.50      9.76 o 
  10   3   5        4.68        1.80      2.80 o 
  -7   4   5        1.05       -2.90      3.13 o 
  -6   4   5        3.46        1.77      2.73 o 
  -5   4   5       28.36       27.50      6.12 o 
  -4   4   5        0.77        1.26      4.28 o 
  -3   4   5      254.14      269.61      8.57 o 
  -2   4   5        5.06        3.99      2.94 o 
  -1   4   5       13.38       14.56      3.92 o 
   0   4   5       70.53       67.76      3.91 o 
   1   4   5        3.30        2.34      1.10 o 
   2   4   5        0.27        0.00      2.94 o 
   3   4   5       36.58       33.77      5.17 o 
   4   4   5       14.43       25.72     10.36 o 
   5   4   5       10.02        9.70      2.94 o 
   6   4   5        4.84        4.64      2.61 o 
   7   4   5        2.92        2.42      1.82 o 
   8   4   5        0.03        1.02      2.07 o 
   9   4   5        0.00        3.59      3.09 o 
  10   4   5        0.01       -0.38      2.34 o 
  -6   5   5        1.00        1.51      5.47 o 
  -5   5   5       13.19       16.40      3.90 o 
  -4   5   5       30.66       34.11      4.13 o 
  -3   5   5      473.05      492.48      8.55 o 
  -2   5   5       57.89       62.04      3.55 o 
  -1   5   5        1.60        1.95      1.67 o 
   0   5   5        0.22       -0.08      1.36 o 
   1   5   5        8.76        8.65      3.27 o 
   2   5   5       58.70       61.44      6.37 o 
   3   5   5        1.61       -2.63      6.19 o 
   4   5   5       11.00       10.84      4.56 o 
   5   5   5        2.56        2.98      1.20 o 
   6   5   5      126.22      173.98     21.88 o 
   7   5   5       28.81       28.02      1.56 o 
   8   5   5        0.76        0.46      1.18 o 
   9   5   5        0.00        4.21      5.95 o 
  -6   6   5        2.80        2.54      3.27 o 
  -5   6   5        0.17       -1.72      2.64 o 
  -4   6   5        0.23        0.34      2.03 o 
  -3   6   5       10.32       12.48      3.16 o 
  -2   6   5        2.39        3.29      1.86 o 
  -1   6   5      131.77      132.38      3.88 o 
   0   6   5       15.26       16.64      1.84 o 
   1   6   5       12.00       11.52      2.08 o 
   2   6   5       10.39       13.86      7.84 o 
   3   6   5       17.07       19.11      5.52 o 
   4   6   5        3.50        3.25      1.22 o 
   5   6   5        1.17        2.98      1.94 o 
   6   6   5       11.51        7.31     13.28 o 
   7   6   5        0.09        3.48     11.63 o 
   8   6   5        8.44       -0.80     14.52 o 
   9   6   5        0.68        1.21      3.36 o 
  -5   7   5        4.13        7.72      4.28 o 
  -4   7   5        3.33        4.70      2.97 o 
  -3   7   5       10.37       11.20      2.68 o 
  -2   7   5       39.51       41.69      3.30 o 
  -1   7   5       53.18       61.89      3.66 o 
   0   7   5        0.29       -0.16      1.97 o 
   1   7   5        8.98        9.23      2.22 o 
   2   7   5        1.42        0.13      2.07 o 
   3   7   5        6.63        6.50      0.84 o 
   4   7   5        1.41        0.98      1.31 o 
   5   7   5        3.12        3.34      2.05 o 
   6   7   5       21.74       22.94      6.61 o 
   7   7   5        0.20       -2.27     18.53 o 
   8   7   5       67.33       75.78     24.06 o 
   9   7   5        1.04       -6.77     11.54 o 
  -4   8   5        0.50       -0.96      2.75 o 
  -3   8   5       11.10        9.92      3.90 o 
  -2   8   5        6.21        7.79      3.50 o 
  -1   8   5       58.46       56.24      4.52 o 
   0   8   5        6.10        5.45      2.33 o 
   1   8   5        0.27       -0.14      2.24 o 
   2   8   5       26.98       28.64     14.92 o 
   3   8   5       42.59       38.32     10.64 o 
   4   8   5        1.88        0.75      1.85 o 
   5   8   5        0.06        0.29      1.64 o 
   6   8   5        3.86        2.55      1.99 o 
   7   8   5        2.76        5.03      3.65 o 
   8   8   5       33.54       36.62     14.30 o 
  -3   9   5        0.01       -2.08      3.05 o 
  -2   9   5        1.00        3.07      2.87 o 
  -1   9   5       35.52       31.65      4.34 o 
   0   9   5        4.22        5.66      5.06 o 
   1   9   5       12.39       -0.13      6.64 o 
   2   9   5        2.58        1.23      2.10 o 
   3   9   5       11.31       -0.17      4.16 o 
   4   9   5        4.23        2.59      2.36 o 
   5   9   5        5.74        7.81      5.77 o 
   6   9   5        0.47        1.78      2.92 o 
   7   9   5        0.66        9.58      6.09 o 
  -2  10   5        1.25        5.16      3.08 o 
  -1  10   5       15.37       17.44      4.23 o 
   0  10   5        4.88        3.07      5.21 o 
   1  10   5        4.20       -0.04      4.23 o 
   2  10   5        0.02       -0.53      2.38 o 
   3  10   5        1.07       -0.28      2.25 o 
   4  10   5        6.82        4.88      2.79 o 
   5  10   5       10.57       12.93      2.59 o 
   6  10   5        0.28        3.32      5.59 o 
   1  11   5        3.35        8.74      5.91 o 
   2  11   5        0.32        1.42      1.98 o 
   3  11   5        0.21       -0.11      4.35 o 
  -1  -7   6        2.07       -0.45      6.33 o 
   0  -7   6        1.04        0.27      5.70 o 
   1  -7   6        2.38        0.36      8.20 o 
   2  -7   6        0.43       -0.58      7.48 o 
  -4  -6   6        0.69        4.18      4.95 o 
  -3  -6   6        3.48        1.45      4.57 o 
  -2  -6   6        1.36       -0.74      2.83 o 
  -1  -6   6       10.00       -0.09      5.57 o 
   0  -6   6        4.54       -0.13      8.24 o 
   1  -6   6       14.47        0.09      6.95 o 
   2  -6   6        7.75        0.09      4.19 o 
   3  -6   6        1.31        0.27      6.50 o 
   4  -6   6        4.54        2.63      4.28 o 
  -5  -5   6        1.22       -3.55      6.41 o 
  -4  -5   6        0.12        3.04      4.59 o 
  -3  -5   6        1.83        5.78      5.51 o 
  -2  -5   6       11.47       12.37      3.07 o 
  -1  -5   6        1.99        1.93      1.73 o 
   0  -5   6        2.51        1.19      1.22 o 
   1  -5   6        0.01        0.09      4.05 o 
   2  -5   6       27.87        0.00      6.10 o 
   3  -5   6        0.50        0.27      3.61 o 
   4  -5   6        7.19        5.66      6.86 o 
   5  -5   6        4.25        7.08      3.92 o 
   6  -5   6        7.47        0.13      4.81 o 
  -6  -4   6        0.33       -4.56      6.54 o 
  -5  -4   6        3.01        4.23      4.94 o 
  -4  -4   6        2.21        2.54      3.94 o 
  -3  -4   6       11.03       12.73      4.47 o 
  -2  -4   6       26.88       32.30      6.82 o 
  -1  -4   6       35.77       35.89      3.35 o 
   0  -4   6        0.59        1.89      1.49 o 
   1  -4   6       30.51       34.55      2.91 o 
   2  -4   6       15.94       17.45      2.93 o 
   3  -4   6       46.37       46.08      2.05 o 
   4  -4   6        0.37        0.56      1.35 o 
   5  -4   6        7.47        4.69      2.23 o 
   6  -4   6        5.75        0.22      4.32 o 
   7  -4   6       57.30       78.90     10.60 o 
  -6  -3   6        0.25        7.02      9.02 o 
  -5  -3   6        2.44        7.99      6.00 o 
  -4  -3   6       58.81       54.94      6.94 o 
  -3  -3   6       94.00      111.34      8.15 o 
  -2  -3   6      162.60      167.25      5.83 o 
  -1  -3   6       14.03       21.41      3.23 o 
   0  -3   6       20.48       20.57      2.86 o 
   1  -3   6      108.27       94.23      4.14 o 
   2  -3   6        5.29        0.99      2.47 o 
   3  -3   6        2.21       -0.51      1.50 o 
   4  -3   6       73.84       70.11      5.17 o 
   5  -3   6        1.92        2.11      2.17 o 
   6  -3   6       28.70       31.97      2.99 o 
   7  -3   6        3.51        1.04      3.08 o 
  -6  -2   6        6.09        8.83      9.51 o 
  -5  -2   6        0.05       -1.85      4.37 o 
  -4  -2   6       29.41       36.32      9.24 o 
  -3  -2   6        9.80       11.45      5.59 o 
  -2  -2   6      249.28      246.87     10.67 o 
  -1  -2   6      310.94      319.01      8.53 o 
   0  -2   6       41.10       44.09      3.39 o 
   1  -2   6        1.54        2.72      1.58 o 
   2  -2   6       24.70       21.73      5.90 o 
   3  -2   6       13.49       15.35      2.65 o 
   4  -2   6        0.09        0.26      1.84 o 
   5  -2   6       34.52       35.17      2.89 o 
   6  -2   6       28.60       35.59      2.62 o 
   7  -2   6        0.46       -0.34      2.68 o 
   8  -2   6        0.94       -0.69      3.86 o 
  -7  -1   6        0.13        6.84      6.90 o 
  -6  -1   6       13.60       22.21      6.51 o 
  -5  -1   6       41.76       29.91      5.89 o 
  -4  -1   6       15.78       11.87      5.03 o 
  -3  -1   6        0.01        0.31      4.42 o 
  -2  -1   6       14.09       12.46      3.72 o 
  -1  -1   6        0.00        0.45      3.35 o 
   0  -1   6      445.51      461.13     10.78 o 
   1  -1   6       47.81       48.89      3.82 o 
   2  -1   6        0.78       -1.29      2.88 o 
   3  -1   6        0.50       -0.46      1.76 o 
   4  -1   6        0.04        4.48      6.15 o 
   5  -1   6       46.31       45.39      2.94 o 
   6  -1   6        0.65       -0.80      2.24 o 
   7  -1   6        1.50        3.02      3.23 o 
   8  -1   6        0.19        0.42      4.73 o 
   9  -1   6       12.35        6.18      4.71 o 
  -7   0   6        0.02        4.87      6.13 o 
  -6   0   6        3.35        7.06      5.47 o 
  -5   0   6       20.54       20.87      6.26 o 
  -4   0   6        1.03       -1.42      3.57 o 
  -3   0   6       13.66       18.23      6.02 o 
  -2   0   6       11.49       15.51      3.48 o 
  -1   0   6        4.04        3.13      3.98 o 
   0   0   6        0.18        0.48      3.29 o 
   1   0   6        3.19        5.87      2.30 o 
   2   0   6        2.54        2.44      2.31 o 
   3   0   6        7.49        9.99      1.91 o 
   4   0   6       21.95       22.26      2.01 o 
   5   0   6        1.54        4.64      3.64 o 
   6   0   6        0.53        3.68      3.04 o 
   7   0   6        9.69       10.64      4.50 o 
   8   0   6       31.62       32.94      6.90 o 
   9   0   6       41.93       22.65     16.93 o 
  -7   1   6        0.10       -8.49      6.70 o 
  -6   1   6        0.03        0.04     13.61 o 
  -5   1   6       39.77       34.95      7.31 o 
  -4   1   6       13.60       13.96      5.35 o 
  -3   1   6        6.18        6.89      3.61 o 
  -2   1   6       12.02        8.63      4.08 o 
  -1   1   6        3.79        2.29      4.18 o 
   0   1   6      134.89      112.57      6.80 o 
   1   1   6        0.84        0.71      2.14 o 
   2   1   6       21.16       18.18      2.10 o 
   3   1   6       99.97       94.22      3.24 o 
   4   1   6        6.35        3.33      2.47 o 
   5   1   6       23.54       24.79      3.84 o 
   6   1   6        1.55        0.20      5.90 o 
   7   1   6        5.03       10.30      5.64 o 
   8   1   6        9.58        8.76      6.30 o 
   9   1   6       40.82       41.01     27.56 o 
  -7   2   6        0.28        0.79      6.75 o 
  -6   2   6        0.23        1.64      5.85 o 
  -5   2   6       57.59       62.47      6.75 o 
  -4   2   6       38.77       27.73      5.63 o 
  -3   2   6        1.87       -2.49      5.59 o 
  -2   2   6        1.16       -1.45      3.45 o 
  -1   2   6       36.97       40.63      4.03 o 
   0   2   6      283.94      254.78      8.00 o 
   1   2   6      116.90      138.89      6.99 o 
   2   2   6       23.81       28.61      2.04 o 
   3   2   6       17.03       18.85      1.44 o 
   4   2   6       31.28       29.91     13.45 o 
   5   2   6      121.18      130.64      4.34 o 
   6   2   6      104.93      112.17      5.21 o 
   7   2   6        2.62        3.59      2.25 o 
   8   2   6        3.86        4.72      5.48 o 
   9   2   6        2.31        4.52      4.39 o 
  -7   3   6        0.59        4.18      6.30 o 
  -6   3   6        5.22       13.11      7.00 o 
  -5   3   6       14.64       17.76      5.46 o 
  -4   3   6        0.01        0.67      4.48 o 
  -3   3   6       23.20       26.29      4.77 o 
  -2   3   6        3.56       -5.65      4.26 o 
  -1   3   6        0.12       -1.76      4.79 o 
   0   3   6       22.40       23.66      4.23 o 
   1   3   6       78.91       71.65      4.31 o 
   2   3   6       87.04       91.05      2.09 o 
   3   3   6       23.35       17.69      5.26 o 
   4   3   6       11.01        1.69      6.55 o 
   5   3   6        0.19       -0.86      4.06 o 
   6   3   6       71.46       79.80      3.84 o 
   7   3   6        5.18        3.65      3.59 o 
   8   3   6        0.01       -2.65      5.97 o 
   9   3   6        0.29       -1.91      4.41 o 
  -6   4   6        1.12        0.27      4.49 o 
  -5   4   6        0.64        0.07      5.78 o 
  -4   4   6        4.63        6.84      4.29 o 
  -3   4   6      341.25      323.64     11.71 o 
  -2   4   6       28.87       26.14      5.20 o 
  -1   4   6        8.57       11.70      3.76 o 
   0   4   6        1.15       -0.20      3.27 o 
   1   4   6        1.77       -0.75      3.25 o 
   3   4   6       56.55       64.78     10.78 o 
   4   4   6        0.10        3.16      4.59 o 
   5   4   6       12.70       11.16      8.00 o 
   6   4   6       33.73        5.70     10.20 o 
   7   4   6        0.42        1.90      5.86 o 
   8   4   6       11.32        6.57      3.09 o 
   9   4   6        0.29       -0.07      5.66 o 
  -6   5   6        5.54        2.08      3.98 o 
  -5   5   6        9.10       10.16      3.04 o 
  -4   5   6        0.08        0.13      2.00 o 
  -3   5   6       68.01       63.68      3.55 o 
  -2   5   6        0.11        1.96      1.63 o 
  -1   5   6       69.85       69.61      3.44 o 
   0   5   6       51.14       48.99      1.87 o 
   1   5   6       35.73       34.14      3.96 o 
   2   5   6        3.58        2.36      4.41 o 
   3   5   6       19.03       -3.52      7.66 o 
   4   5   6        0.77       -0.13      4.10 o 
   5   5   6        0.74       -1.81      9.42 o 
   6   5   6        2.77        1.24      4.78 o 
   7   5   6        9.38       11.56      7.60 o 
   8   5   6        3.28       -1.24      9.07 o 
   9   5   6        0.01        1.03      1.71 o 
  -5   6   6        1.17        4.87      4.13 o 
  -4   6   6        5.20        7.47      4.80 o 
  -3   6   6       42.85       42.36      3.42 o 
  -2   6   6        0.46        0.03      1.53 o 
  -1   6   6      114.37      118.51      3.82 o 
   0   6   6        1.31        1.82      2.01 o 
   1   6   6        1.04        0.17      1.31 o 
   2   6   6       12.68       10.65      8.73 o 
   3   6   6        0.01        0.76      4.50 o 
   4   6   6        1.63        5.55      8.69 o 
   5   6   6       11.46        9.95      6.17 o 
   6   6   6        1.24        0.97      4.86 o 
   7   6   6        2.42        5.82     22.94 o 
   8   6   6        2.97        3.04     10.65 o 
   9   6   6        0.14        5.88     12.43 o 
  -5   7   6        2.74        7.34      3.33 o 
  -4   7   6        0.44       -0.10      2.44 o 
  -3   7   6       10.37       10.66      3.44 o 
  -2   7   6       24.87       27.71      2.88 o 
  -1   7   6      179.70      184.47      5.78 o 
   0   7   6       32.09       33.50      3.82 o 
   1   7   6        0.84        0.78      1.48 o 
   2   7   6        0.00       -0.67      4.95 o 
   3   7   6        0.21        4.28      8.38 o 
   4   7   6        8.90        8.72      5.86 o 
   5   7   6        0.03        0.13      6.72 o 
   6   7   6        1.94       -4.21      7.73 o 
   7   7   6        1.58        1.10      2.20 o 
   8   7   6       43.11       44.86     16.97 o 
  -4   8   6        1.00        8.79      4.99 o 
  -3   8   6        0.16        0.71      2.45 o 
  -2   8   6        0.04       -0.17      2.82 o 
  -1   8   6       12.89       14.88      3.42 o 
   0   8   6        1.28        0.80      2.83 o 
   1   8   6       50.08       53.40      6.37 o 
   2   8   6        3.82        7.40      9.85 o 
   3   8   6        4.41        3.34      5.57 o 
   4   8   6        0.05        3.04      8.69 o 
   5   8   6        2.93        6.74     13.01 o 
   6   8   6        0.00        0.40      1.77 o 
   7   8   6        0.00       -2.99      9.22 o 
   8   8   6        9.64       11.95      9.60 o 
  -3   9   6        3.04        7.11      4.36 o 
  -2   9   6        2.57        3.08      2.77 o 
  -1   9   6        0.01       -0.05      2.10 o 
   0   9   6       10.22        3.63      3.59 o 
   1   9   6        5.46       -0.04      7.17 o 
   2   9   6        0.66        0.09      4.86 o 
   3   9   6        0.86       -0.51      7.29 o 
   4   9   6        3.85        2.43      0.92 o 
   5   9   6        8.12       15.57     20.92 o 
   6   9   6        0.09        1.19      7.55 o 
   7   9   6        0.27        2.92      6.04 o 
  -1  10   6        7.08        4.22      3.48 o 
   0  10   6        1.11       -0.71      3.26 o 
   1  10   6       18.30       -0.09      8.06 o 
   2  10   6        0.38       -0.13      8.33 o 
   3  10   6        0.06        4.78     12.34 o 
   4  10   6        7.42       -9.90     12.81 o 
   5  10   6        9.22       14.85      9.95 o 
   6  10   6        0.25       -6.57      9.48 o 
  -1  -6   7        2.56       -0.36      9.80 o 
   0  -6   7        0.71        0.13      9.22 o 
   1  -6   7        2.78       -0.18      7.89 o 
   2  -6   7        0.17        0.04      4.41 o 
  -3  -5   7        4.23        8.80      4.15 o 
  -2  -5   7       28.53       35.79      6.46 o 
  -1  -5   7        0.30       -0.03      2.65 o 
   0  -5   7        3.40       -0.22      7.89 o 
   1  -5   7        7.33       -0.36      4.77 o 
   2  -5   7        5.62        0.40      7.08 o 
   3  -5   7        0.35        0.04      3.70 o 
   4  -5   7        1.03        0.00      3.43 o 
  -4  -4   7        0.86        0.50      3.89 o 
  -3  -4   7        8.25       12.98      4.97 o 
  -2  -4   7       12.38       19.23      5.80 o 
  -1  -4   7        7.11        4.83      3.90 o 
   0  -4   7        0.09        0.18      1.60 o 
   1  -4   7       28.07       23.16     13.12 o 
   2  -4   7        8.27        4.69      2.10 o 
   3  -4   7       21.15       20.74      4.18 o 
   4  -4   7       20.76       -0.09      3.43 o 
   5  -4   7        1.43       -0.22      4.63 o 
   6  -4   7        6.90        0.22      2.94 o 
  -5  -3   7        0.08        6.66      8.59 o 
  -4  -3   7        1.67        5.52      4.52 o 
  -3  -3   7        3.07        3.19      3.56 o 
  -2  -3   7        4.88        5.03      3.03 o 
  -1  -3   7       17.18       14.80      2.92 o 
   0  -3   7       41.63       39.84      3.72 o 
   1  -3   7       10.25        7.78      3.02 o 
   2  -3   7        2.04        1.82      1.78 o 
   3  -3   7        0.40       -0.13      1.97 o 
   4  -3   7       39.52       45.39      4.54 o 
   5  -3   7        0.79        0.33      2.17 o 
   6  -3   7        4.34        0.07      2.04 o 
   7  -3   7        1.02        0.01      2.79 o 
  -6  -2   7        1.04       10.48      7.55 o 
  -5  -2   7        0.10       -3.17      5.89 o 
  -4  -2   7        1.01        2.57      4.83 o 
  -3  -2   7        6.02        9.40      6.10 o 
  -2  -2   7       10.02       15.80      4.97 o 
  -1  -2   7       49.76       50.33      4.56 o 
   0  -2   7       72.01       81.22      5.95 o 
   1  -2   7       53.69       47.44      3.57 o 
   2  -2   7        1.13        1.11      3.40 o 
   3  -2   7       28.81       31.08      5.92 o 
   4  -2   7       21.78       20.41      3.07 o 
   5  -2   7       21.29       23.30      8.18 o 
   6  -2   7        1.00        0.00      1.88 o 
   7  -2   7        5.61        3.38      3.80 o 
  -6  -1   7        2.53        0.56      5.21 o 
  -5  -1   7       19.28       16.93      5.67 o 
  -4  -1   7        0.02        1.88      3.90 o 
  -3  -1   7       11.84       11.98      6.38 o 
  -2  -1   7      144.76      143.87      7.18 o 
  -1  -1   7      196.28      214.72      6.99 o 
   0  -1   7      287.86      262.30      7.21 o 
   1  -1   7       21.30       28.01      2.96 o 
   2  -1   7        8.44        4.72      4.74 o 
   3  -1   7      101.51      104.22      4.86 o 
   4  -1   7        1.35        4.60      5.10 o 
   5  -1   7        1.24        2.49      1.99 o 
   6  -1   7       25.57       20.86      2.40 o 
   7  -1   7        2.25        1.47      3.25 o 
   8  -1   7       18.82        6.23      5.41 o 
  -6   0   7        2.31       10.45     11.90 o 
  -5   0   7        1.18       -0.95      5.13 o 
  -4   0   7       25.24       11.37     11.25 o 
  -3   0   7        0.01       -2.18      5.30 o 
  -2   0   7       69.83       78.31      5.43 o 
  -1   0   7       23.96       18.72      3.73 o 
   0   0   7      426.08      412.82      9.53 o 
   1   0   7      365.47      348.06      8.34 o 
   2   0   7       16.16        8.43      6.41 o 
   3   0   7        3.27        1.75      2.50 o 
   4   0   7       12.38       11.18      2.77 o 
   5   0   7        8.00        5.83      2.53 o 
   6   0   7        0.15       -0.58      4.76 o 
   7   0   7        8.16       11.13      4.51 o 
   8   0   7        5.11        4.42      4.13 o 
  -6   1   7        1.84        2.46      8.49 o 
  -5   1   7        0.75        2.43      7.40 o 
  -4   1   7       26.29        7.43      8.82 o 
  -3   1   7       70.52       64.04      5.86 o 
  -2   1   7       41.64       51.50      7.31 o 
  -1   1   7        0.00        2.99      3.12 o 
   0   1   7       18.26       19.55      3.64 o 
   1   1   7        0.20       -0.67      2.47 o 
   2   1   7      155.06      158.96      7.36 o 
   3   1   7        8.92       10.02      2.38 o 
   4   1   7        0.01       -0.31      1.67 o 
   5   1   7        1.42        0.59      2.26 o 
   6   1   7        4.54        6.58      4.97 o 
   7   1   7        7.89        5.89      2.81 o 
   8   1   7        1.09        0.38      2.43 o 
   9   1   7        0.01       -0.59      4.29 o 
  -6   2   7        0.12       -0.84      5.16 o 
  -5   2   7        0.28        0.63      4.53 o 
  -4   2   7        7.51        6.19      5.35 o 
  -3   2   7       31.68       21.92      6.16 o 
  -2   2   7        1.38        3.37      3.58 o 
  -1   2   7        6.25        4.68      4.12 o 
   0   2   7        3.46        2.45      3.60 o 
   1   2   7       12.08       11.20      3.90 o 
   2   2   7        8.97        9.18      2.21 o 
   3   2   7       15.20       15.49      1.87 o 
   4   2   7        0.03        1.07      1.08 o 
   5   2   7        9.22        8.87      5.26 o 
   6   2   7       14.24       13.64      7.71 o 
   7   2   7        1.77        0.34      2.04 o 
   8   2   7        0.01       -2.78      4.81 o 
   9   2   7        1.92        2.45      3.27 o 
  -6   3   7        0.20        9.03      6.50 o 
  -5   3   7        0.18       -4.72      6.07 o 
  -4   3   7        0.02        0.53      4.98 o 
  -3   3   7       42.85       43.57      5.87 o 
  -2   3   7       15.55       10.60      9.80 o 
  -1   3   7        0.64        1.33      3.26 o 
   0   3   7       14.74       15.44      4.62 o 
   1   3   7        3.39        2.92      3.12 o 
   2   3   7        4.90        2.40      2.88 o 
   3   3   7        0.96        1.27      0.74 o 
   4   3   7        9.34        6.77      5.61 o 
   5   3   7       10.62       12.07      5.66 o 
   6   3   7       11.35        6.30      8.51 o 
   7   3   7        3.61       -0.67      8.98 o 
   8   3   7        4.33        3.53      3.56 o 
   9   3   7        0.44       -0.32      3.53 o 
  -6   4   7        0.02        1.21      5.68 o 
  -5   4   7        1.43       15.95     12.01 o 
  -4   4   7        0.13       -2.68      5.68 o 
  -3   4   7      109.03      110.04      7.25 o 
  -2   4   7       39.96       32.30      5.29 o 
  -1   4   7       28.96       22.56      7.11 o 
   0   4   7        6.86       10.06      3.94 o 
   1   4   7       10.13       10.96      4.57 o 
   2   4   7      198.15      215.79      2.98 o 
   4   4   7        9.81       12.96      6.28 o 
   5   4   7        2.77        2.16      5.28 o 
   6   4   7        1.43       -3.14      5.31 o 
   7   4   7       19.96       18.75      2.15 o 
   8   4   7       29.72       26.57      5.08 o 
   9   4   7        0.41        8.60     18.36 o 
  -5   5   7        1.37        4.06      2.97 o 
  -4   5   7       10.79       10.73      2.63 o 
  -3   5   7       12.68       15.71      6.27 o 
  -2   5   7        0.35       -0.28      1.45 o 
  -1   5   7       58.41       68.68      2.74 o 
   0   5   7        2.57        1.01      1.61 o 
   1   5   7        1.68        1.53      1.13 o 
   2   5   7        1.34        1.53      3.26 o 
   3   5   7       23.74       25.88     11.05 o 
   4   5   7       12.64       16.66      6.91 o 
   5   5   7        3.32        1.53      5.59 o 
   6   5   7        2.39        1.01      5.30 o 
   7   5   7        0.03        3.40      6.01 o 
   8   5   7       17.24        5.53      6.95 o 
   9   5   7        1.41       12.34     14.66 o 
  -5   6   7        1.56        9.06      3.70 o 
  -4   6   7        1.37       -0.38      2.82 o 
  -3   6   7        0.15        0.39      2.21 o 
  -2   6   7        6.73        5.46      2.94 o 
  -1   6   7      353.73      363.09     12.05 o 
   0   6   7       16.00       16.24      2.44 o 
   1   6   7        3.38        2.57      1.49 o 
   2   6   7        0.57        0.71      8.11 o 
   3   6   7        0.33       -2.63      5.79 o 
   4   6   7       87.31       91.24     14.43 o 
   5   6   7        4.05        4.37      5.91 o 
   6   6   7        0.04        7.34     13.52 o 
   7   6   7        1.69        4.29     13.37 o 
   8   6   7        1.61       -0.11      5.40 o 
   9   6   7        0.25        4.90      7.21 o 
  -4   7   7        5.69       11.12      5.24 o 
  -3   7   7        9.21       10.31      2.99 o 
  -2   7   7        1.79        0.55      2.54 o 
  -1   7   7       66.52       61.52      3.49 o 
   0   7   7        2.15        1.81      2.57 o 
   1   7   7        6.11        4.61      1.95 o 
   2   7   7        9.14        6.37     10.20 o 
   3   7   7        4.58        5.48      6.42 o 
   4   7   7        0.19        0.98      5.52 o 
   5   7   7        5.45        2.03      8.72 o 
   6   7   7        0.04        1.52      8.86 o 
   7   7   7        0.44        1.30      5.36 o 
   8   7   7        1.37       -4.47      6.90 o 
  -3   8   7        0.93        0.32      3.10 o 
  -2   8   7        2.58        2.74      2.68 o 
  -1   8   7       25.86       31.68      4.71 o 
   0   8   7        0.20       -1.15      2.58 o 
   1   8   7       20.58       15.07      5.92 o 
   2   8   7        0.01       -1.38      5.97 o 
   3   8   7        0.02       -0.27      8.60 o 
   4   8   7        1.32        5.89      6.93 o 
   5   8   7        0.45        0.42      5.79 o 
   6   8   7        0.64       -0.83      5.67 o 
   7   8   7        1.94       -1.37      9.73 o 
  -2   9   7        0.03        0.80      3.20 o 
  -1   9   7        4.11        4.37      3.50 o 
   0   9   7        9.72        7.91      5.07 o 
   1   9   7       31.80       29.01     17.31 o 
   2   9   7        8.38        0.00      8.24 o 
   3   9   7        0.09        1.47      6.64 o 
   4   9   7        0.26        1.48      9.24 o 
   5   9   7        0.70       -2.43      9.59 o 
   6   9   7        1.53        0.64      8.99 o 
   7   9   7        0.00        4.03     10.56 o 
   0  10   7        0.02       -0.13      3.92 o 
   1  10   7        7.99        6.99     11.49 o 
   2  10   7        0.17        0.04      5.70 o 
   3  10   7        9.91       20.58     11.78 o 
   4  10   7        0.35        9.12     14.48 o 
   5  10   7        1.93       13.50     11.31 o 
  -1  -5   8       10.63       -0.40      6.59 o 
   0  -5   8        7.97        0.00      5.30 o 
   1  -5   8        0.00       -0.22      5.03 o 
   2  -5   8        1.27        0.00      6.91 o 
  -3  -4   8        0.68        1.83      6.08 o 
  -2  -4   8        5.52        8.46      4.42 o 
  -1  -4   8        0.93        1.26      2.37 o 
   0  -4   8        0.06        1.61      2.27 o 
   1  -4   8        2.39        2.04      3.45 o 
   2  -4   8        4.35        8.60      5.44 o 
   3  -4   8        6.86        6.86      7.80 o 
   4  -4   8        0.87       -0.31      3.74 o 
  -4  -3   8        0.00        2.17      4.68 o 
  -3  -3   8        7.00        7.64      4.22 o 
  -2  -3   8        6.00        6.00      4.01 o 
  -1  -3   8        4.34        1.97      2.69 o 
   0  -3   8       33.21       39.55      3.54 o 
   1  -3   8        0.75        1.53      2.26 o 
   2  -3   8        5.67        5.03      2.46 o 
   3  -3   8       10.93       10.58      3.83 o 
   4  -3   8       12.50        1.34      2.28 o 
   5  -3   8        0.04        0.25      2.34 o 
   6  -3   8        2.12       -0.09      2.63 o 
  -4  -2   8        4.41        2.05      5.44 o 
  -3  -2   8        2.38        6.73      5.08 o 
  -2  -2   8        2.54       -0.08      3.74 o 
  -1  -2   8       32.38       33.15      6.18 o 
   0  -2   8       57.31       53.99      4.80 o 
   1  -2   8        2.24        0.70      2.58 o 
   2  -2   8        4.20        2.07      3.95 o 
   3  -2   8       36.12       35.15      4.09 o 
   4  -2   8        4.14        5.51      3.30 o 
   5  -2   8       15.76       18.76      4.51 o 
   6  -2   8       19.56       20.18      6.33 o 
   7  -2   8        0.42       -0.01      3.75 o 
  -5  -1   8        1.19        3.59      8.42 o 
  -4  -1   8        1.71        1.68      4.33 o 
  -3  -1   8        2.18       -1.24      5.71 o 
  -2  -1   8        2.83        4.18      5.65 o 
  -1  -1   8        2.36       -0.38      2.82 o 
   0  -1   8       34.17       41.50      4.91 o 
   1  -1   8       63.71       67.41      3.57 o 
   2  -1   8       53.67       59.49      4.25 o 
   3  -1   8        8.72        6.47      5.95 o 
   4  -1   8        1.33        1.43      3.27 o 
   5  -1   8        1.82        3.94      4.73 o 
   6  -1   8       25.28       22.75      7.24 o 
   7  -1   8        0.34       -0.07      5.30 o 
  -5   0   8        2.58        9.79      7.40 o 
  -4   0   8        3.32        0.57      4.14 o 
  -3   0   8        0.25        0.19      3.79 o 
  -2   0   8        2.05        0.98      5.38 o 
  -1   0   8        4.01        4.64      3.45 o 
   0   0   8       24.55       23.74      6.08 o 
   1   0   8       98.82      103.77      6.35 o 
   2   0   8       82.69       92.21      5.37 o 
   3   0   8       27.22       17.49     10.49 o 
   4   0   8        0.72       -0.94      2.69 o 
   5   0   8       13.09        9.26      2.86 o 
   6   0   8       14.23       19.59      2.53 o 
   7   0   8        3.53        3.89      4.83 o 
   8   0   8        1.27        2.53      5.86 o 
  -5   1   8        0.55        8.78      9.09 o 
  -4   1   8       11.63        6.03      7.02 o 
  -3   1   8       54.69       47.96      5.78 o 
  -2   1   8        0.17        2.00      3.81 o 
  -1   1   8       21.40       22.19      5.18 o 
   0   1   8      159.15      161.51     10.31 o 
   1   1   8      166.82      168.89      6.82 o 
   2   1   8      243.72      235.80      5.48 o 
   3   1   8       14.86       10.69      6.97 o 
   4   1   8        3.54        1.58      2.29 o 
   5   1   8       33.49       37.61      7.60 o 
   6   1   8        0.09       -3.74      8.51 o 
   7   1   8        0.67        1.30      7.85 o 
   8   1   8        4.75        9.61      5.86 o 
  -5   2   8        5.00        4.23      5.69 o 
  -4   2   8        4.23        2.50      5.19 o 
  -3   2   8        6.79        2.34      5.12 o 
  -2   2   8       46.79       53.27      5.80 o 
  -1   2   8        0.31        1.58      4.27 o 
   0   2   8       69.24       57.71     18.69 o 
   1   2   8       28.93       31.54      5.20 o 
   2   2   8      289.39      293.42      6.79 o 
   3   2   8      166.99      161.36      8.11 o 
   4   2   8        0.73        0.33      1.35 o 
   5   2   8        1.95        1.87      4.98 o 
   6   2   8        1.43       -1.87      7.60 o 
   7   2   8        1.71       -3.71      9.82 o 
   8   2   8        0.00       13.12     17.87 o 
  -5   3   8        0.54       -2.96      5.55 o 
  -4   3   8        7.23       -1.72      5.80 o 
  -3   3   8        0.67        4.28      5.57 o 
  -2   3   8       28.06       21.85      5.13 o 
  -1   3   8       56.01       49.85      6.72 o 
   0   3   8       42.41       42.96      8.10 o 
   1   3   8        0.13        1.11      3.31 o 
   2   3   8       13.70       14.04      1.73 o 
   3   3   8        1.23        2.35      1.13 o 
   4   3   8       16.80        9.53      9.22 o 
   5   3   8        0.28        1.08      5.85 o 
   6   3   8        0.04        1.67      5.18 o 
   7   3   8        1.84        4.64      6.33 o 
   8   3   8        5.37       11.55      8.91 o 
  -5   4   8        4.96        8.00      7.49 o 
  -4   4   8        0.02        3.53      5.17 o 
  -3   4   8        0.16        0.13      5.50 o 
  -2   4   8        6.73        1.05      4.71 o 
  -1   4   8       16.33       14.33      4.82 o 
   0   4   8        2.06        1.32      4.34 o 
   1   4   8        0.04       -3.87      4.62 o 
   2   4   8        0.29        3.09      3.55 o 
   3   4   8       16.79       24.19     11.36 o 
   4   4   8        7.99        5.52      6.37 o 
   5   4   8       10.35       20.27      7.25 o 
   6   4   8        0.27        5.10     12.47 o 
   7   4   8        3.12        0.55      5.94 o 
   8   4   8        7.76       11.61     11.24 o 
  -4   5   8        0.13        3.88      5.64 o 
  -3   5   8        0.00        2.97      5.63 o 
  -2   5   8        0.23        3.35      5.41 o 
  -1   5   8        6.38        8.20      4.66 o 
   0   5   8        6.13        6.29      1.38 o 
   1   5   8        0.61        0.02      0.78 o 
   2   5   8        5.57        6.32      3.97 o 
   3   5   8        0.96        0.53      8.55 o 
   4   5   8        4.02        2.72      6.28 o 
   5   5   8        0.54        9.06     15.79 o 
   6   5   8        2.34       11.93     23.28 o 
   7   5   8        0.00       12.75     10.38 o 
   8   5   8        7.10       11.45     11.81 o 
  -4   6   8        0.07        4.24      4.93 o 
  -3   6   8        0.52        6.70      3.63 o 
  -2   6   8        0.01        0.19      1.79 o 
  -1   6   8      110.69      116.83      6.21 o 
   0   6   8       25.99       26.84      2.71 o 
   1   6   8       29.18       25.72      2.41 o 
   2   6   8        4.18        1.48      3.89 o 
   3   6   8        0.54       -4.28     11.00 o 
   4   6   8       71.81      108.40     16.31 o 
   5   6   8       35.79       44.35     20.83 o 
   6   6   8        1.41       15.59     27.51 o 
   7   6   8        0.14       -6.59      9.73 o 
   8   6   8        0.05       -2.25      7.19 o 
  -3   7   8        0.73        0.75      3.33 o 
  -2   7   8        8.40        6.48      2.86 o 
  -1   7   8        1.08        2.89      3.12 o 
   0   7   8        0.57        0.03      2.48 o 
   1   7   8       43.59       45.42      3.59 o 
   2   7   8        1.49        4.19     10.47 o 
   3   7   8        0.95        1.87      6.82 o 
   4   7   8        0.00       -2.32     10.56 o 
   5   7   8        5.84        2.26      9.69 o 
   6   7   8        0.92        4.63     10.34 o 
   7   7   8        0.12       -0.36      5.40 o 
   8   7   8        0.62       -1.03      7.51 o 
  -2   8   8        0.91        1.55      3.64 o 
  -1   8   8        0.19        3.65      3.10 o 
   0   8   8        4.84        0.88      2.01 o 
   1   8   8      173.10      196.07      9.45 o 
   2   8   8        7.87        2.36     10.92 o 
   3   8   8        0.48        8.42      8.02 o 
   4   8   8        0.14       13.50      8.20 o 
   5   8   8        0.01       -9.73      8.89 o 
   6   8   8        8.33       16.53     12.52 o 
   7   8   8        0.11        2.88      8.71 o 
  -1   9   8        3.89        7.51      6.29 o 
   0   9   8        2.26        3.19      3.92 o 
   1   9   8       29.95        8.55     16.57 o 
   2   9   8        3.58        4.81      7.97 o 
   3   9   8        0.00       13.94     13.59 o 
   4   9   8        1.32       -2.35     10.65 o 
   5   9   8        0.52        1.91     10.45 o 
   6   9   8        0.54       -2.47     11.25 o 
   1  10   8        6.12        4.23      7.84 o 
   2  10   8        0.04       13.86     14.08 o 
   3  10   8        1.47        7.17      8.51 o 
   4  10   8        0.18        6.03      8.20 o 
   1  -4   9        4.07        2.32      9.22 o 
  -2  -3   9        1.46        4.82      6.66 o 
  -1  -3   9        8.93        7.81      7.35 o 
   0  -3   9       35.12       37.31      3.63 o 
   1  -3   9       22.13       25.99      3.85 o 
   2  -3   9        7.86       10.54      5.01 o 
   3  -3   9        0.00       -0.33      2.94 o 
   4  -3   9        1.02       -0.09      5.21 o 
  -3  -2   9        3.78        7.14      4.76 o 
  -2  -2   9        0.86        3.73      3.86 o 
  -1  -2   9        1.03        1.99      4.80 o 
   0  -2   9       11.07       11.40      3.51 o 
   1  -2   9        0.94        2.07      2.33 o 
   2  -2   9        0.96        2.34      3.49 o 
   3  -2   9        1.41        0.13      2.88 o 
   4  -2   9        7.30        4.14      4.23 o 
   5  -2   9        8.27        4.31      4.31 o 
  -3  -1   9        0.16        7.24      5.40 o 
  -2  -1   9        0.08        1.86      5.59 o 
  -1  -1   9       21.38       18.21      5.25 o 
   0  -1   9        9.64        7.74      4.18 o 
   1  -1   9        4.58        4.34      3.36 o 
   2  -1   9       11.77       11.42      5.48 o 
   3  -1   9        4.98        5.15      4.59 o 
   4  -1   9        3.10        4.09      3.56 o 
   5  -1   9        8.21       10.71      4.35 o 
   6  -1   9       12.38       15.94      5.36 o 
  -4   0   9        2.99        3.12      5.00 o 
  -3   0   9        4.84        6.46      5.17 o 
  -2   0   9        2.61       -0.72      4.29 o 
  -1   0   9        4.35        0.51      5.25 o 
   0   0   9        4.75        5.89      3.76 o 
   1   0   9       46.30       52.89      7.08 o 
   2   0   9      105.01      101.50      6.44 o 
   3   0   9        0.62       -0.03      2.33 o 
   4   0   9        6.09        5.83      4.66 o 
   5   0   9       19.64       17.05      8.12 o 
   6   0   9        0.20        1.87      6.55 o 
   7   0   9        5.96       -1.99      6.63 o 
  -4   1   9        0.52       -0.36      5.27 o 
  -3   1   9        2.29        1.52      6.89 o 
  -2   1   9        4.33        3.15      5.22 o 
  -1   1   9        5.54        8.89      4.97 o 
   0   1   9        0.77        3.15      4.60 o 
   1   1   9        0.19        0.62      3.83 o 
   2   1   9       76.99       75.60      4.86 o 
   3   1   9       86.94       84.74      4.61 o 
   4   1   9       27.11       27.29     14.55 o 
   5   1   9        1.63        2.11      5.13 o 
   6   1   9        0.97        2.50      5.47 o 
   7   1   9        2.18        0.87      5.32 o 
  -4   2   9        0.02       -4.51      5.17 o 
  -3   2   9        3.52        2.00      4.73 o 
  -2   2   9        3.85       -0.71      9.27 o 
  -1   2   9        5.12        1.34      3.83 o 
   0   2   9        2.55       -0.17      3.32 o 
   1   2   9        0.81        2.39      4.48 o 
   2   2   9       34.90       36.61      3.85 o 
   3   2   9       82.33       79.17      4.39 o 
   4   2   9       41.88       45.89     23.59 o 
   5   2   9        5.15       -0.44      7.65 o 
   6   2   9        0.37        2.50      8.00 o 
   7   2   9        3.51        2.38      9.94 o 
   8   2   9        5.38        0.50      5.48 o 
  -4   3   9        2.32        2.19      8.04 o 
  -3   3   9        2.41       -2.21      6.22 o 
  -2   3   9       19.36       10.49     10.78 o 
  -1   3   9       73.37       53.43      6.20 o 
   0   3   9        0.36        2.71      4.20 o 
   1   3   9       13.30       12.63      5.61 o 
   2   3   9       71.37       78.22      4.03 o 
   3   3   9       63.49       64.51      4.79 o 
   4   3   9       99.71      101.59      6.35 o 
   5   3   9        5.01       14.13     11.05 o 
   6   3   9        1.48        8.08     10.86 o 
   7   3   9        3.91       -1.16      7.80 o 
   8   3   9        0.09       -3.25      7.17 o 
  -4   4   9        2.03        4.36      7.38 o 
  -3   4   9        2.11        5.82      6.71 o 
  -2   4   9        2.93        1.04      4.41 o 
  -1   4   9       16.12        3.64      8.71 o 
   0   4   9       33.32       18.67     14.03 o 
   1   4   9        0.15        1.87      6.25 o 
   2   4   9       30.26       29.13      2.24 o 
   3   4   9       13.39       20.63     12.12 o 
   4   4   9       82.00       85.01     10.47 o 
   5   4   9       37.87       41.27     19.09 o 
   6   4   9        0.08        2.60      7.13 o 
   7   4   9        0.27       -7.78     10.33 o 
   8   4   9        0.02        4.09     10.23 o 
  -3   5   9        2.41       -0.39      4.97 o 
  -2   5   9        9.69        5.68      8.06 o 
  -1   5   9        0.26        1.82      5.50 o 
   0   5   9       16.17        8.84      7.22 o 
   1   5   9       18.75        3.03      6.33 o 
   2   5   9       13.35        8.27      9.18 o 
   3   5   9        0.35        0.49      9.49 o 
   4   5   9        8.28        9.71      7.84 o 
   5   5   9        2.35        7.08      7.48 o 
   6   5   9        0.30        2.18     17.49 o 
   7   5   9        0.01        0.66     17.09 o 
   8   5   9        0.02        8.63     10.22 o 
  -3   6   9        1.32        3.04      3.44 o 
  -2   6   9        0.00        2.33      3.25 o 
  -1   6   9        0.03        1.42      1.69 o 
   0   6   9        2.81        1.24      2.20 o 
   1   6   9        0.96        0.29      1.70 o 
   2   6   9        2.75       -1.94      4.43 o 
   3   6   9        0.45       -2.72     11.05 o 
   4   6   9        0.58        4.32     12.03 o 
   5   6   9        9.65        5.77     11.30 o 
   6   6   9        2.41       19.28     13.03 o 
   7   6   9        2.72        7.10     13.63 o 
  -2   7   9        1.51        0.62      3.28 o 
  -1   7   9        0.13        1.79      2.16 o 
   0   7   9        0.27        0.47      2.42 o 
   1   7   9        3.97       -0.01      3.40 o 
   2   7   9        0.64       -4.41      7.71 o 
   3   7   9        0.96        3.88      7.48 o 
   4   7   9        0.78       -2.94     12.30 o 
   5   7   9        0.35        6.46     27.31 o 
   6   7   9        3.42       15.55     13.42 o 
   7   7   9        0.19       -0.51      8.04 o 
  -1   8   9        0.09       -0.38      2.30 o 
   0   8   9        0.42       -0.57      2.56 o 
   1   8   9       68.29       78.10      8.94 o 
   2   8   9       10.70       17.29      9.27 o 
   3   8   9        9.30       11.49      9.27 o 
   4   8   9        0.70        4.72      8.55 o 
   5   8   9        0.00       -3.48      8.04 o 
   6   8   9       15.95       23.77     18.56 o 
   1   9   9        1.25       14.03      9.27 o 
   2   9   9        0.12      -13.10     14.66 o 
   3   9   9       14.18       18.80     15.68 o 
   4   9   9        0.52       16.31     10.07 o 
   5   9   9        0.11        2.12      8.28 o 
   0  -2  10        0.68        2.44      3.28 o 
   1  -2  10        0.00        0.63      2.74 o 
   2  -2  10       10.37        7.21      6.26 o 
   3  -2  10        4.88        3.12      5.03 o 
  -1  -1  10        0.19        0.89      4.59 o 
   0  -1  10        1.97        1.13      3.50 o 
   1  -1  10       10.19        9.73      3.47 o 
   2  -1  10       27.10       15.86     15.86 o 
   3  -1  10       16.75        5.68      6.19 o 
   4  -1  10        4.37        9.03      4.98 o 
   5  -1  10        0.00       -1.00      2.39 o 
  -2   0  10        0.90        1.95      6.77 o 
  -1   0  10        2.19       -4.60      5.17 o 
   0   0  10        1.38        4.77      3.95 o 
   1   0  10        3.32        1.97      3.58 o 
   2   0  10       16.03       15.78      3.96 o 
   3   0  10        1.68        1.34      3.07 o 
   4   0  10        3.19        1.08      3.86 o 
   5   0  10        0.78       -1.64      4.79 o 
   6   0  10        5.00        4.55      3.28 o 
  -3   1  10        0.04        2.27      7.61 o 
  -2   1  10        8.39       19.36      9.06 o 
  -1   1  10        0.12        0.25      4.74 o 
   0   1  10        0.45        1.58      4.59 o 
   1   1  10       22.47       26.64      5.79 o 
   2   1  10        3.17        1.75      3.00 o 
   3   1  10        7.21        3.48      2.65 o 
   4   1  10        0.09        0.52      3.01 o 
   5   1  10        5.06        5.96     11.39 o 
   6   1  10        0.39       -0.36      3.49 o 
  -3   2  10        4.43        7.61      6.71 o 
  -2   2  10        2.67        2.20      5.85 o 
  -1   2  10        8.62        1.46      6.64 o 
   0   2  10        0.33       -2.98      6.85 o 
   1   2  10        4.71        2.43      4.10 o 
   2   2  10        4.93        7.29      3.52 o 
   3   2  10       23.45       21.69     13.54 o 
   4   2  10       87.35       90.63      4.26 o 
   5   2  10        4.63        3.41      1.96 o 
   6   2  10        3.09       -0.59      6.26 o 
   7   2  10        4.56       10.84      7.62 o 
  -3   3  10        0.01        3.01      6.49 o 
  -2   3  10        0.01       -5.59      8.35 o 
  -1   3  10        0.61       -0.48      4.67 o 
   0   3  10        6.39        1.56      5.25 o 
   1   3  10        3.59       -1.81      4.86 o 
   2   3  10        0.07       -0.54      1.84 o 
   3   3  10        0.28        1.52      2.02 o 
   4   3  10       72.95       68.30      6.50 o 
   5   3  10       51.97       27.13     41.61 o 
   6   3  10        7.26       16.48     41.92 o 
   7   3  10        0.01       16.64     12.08 o 
  -2   4  10        0.09       -1.25      4.80 o 
  -1   4  10        3.98        5.39      6.29 o 
   0   4  10        1.67        5.83      6.75 o 
   1   4  10       12.45        5.32      6.82 o 
   2   4  10        1.68        1.12      2.18 o 
   3   4  10        0.04       -0.76     10.16 o 
   4   4  10       23.20       30.65     14.70 o 
   5   4  10       35.20       38.63      9.89 o 
   6   4  10        9.90       12.12     12.49 o 
   7   4  10        0.45       19.17     18.00 o 
  -2   5  10        1.63        1.10      5.03 o 
  -1   5  10        3.19        2.53      5.98 o 
   0   5  10       13.39        6.60      9.98 o 
   1   5  10       45.44       32.68     27.73 o 
   2   5  10        0.30        0.23      0.68 o 
   3   5  10        2.90       17.20     13.23 o 
   4   5  10       13.83        8.64      8.69 o 
   5   5  10       13.17       30.34     10.65 o 
   6   5  10       22.88       31.21     22.01 o 
   7   5  10        0.68        2.07     12.05 o 
  -1   6  10        0.36        2.15      3.14 o 
   0   6  10        0.48        2.92      2.47 o 
   1   6  10       13.54       10.96      8.29 o 
   2   6  10       10.53       11.88     12.03 o 
   3   6  10        0.00        2.98     12.30 o 
   4   6  10        6.36       20.32      9.89 o 
   5   6  10        2.26       16.97      9.94 o 
   6   6  10       10.94       26.50     15.10 o 
  -1   7  10        1.84        4.67      3.62 o 
   0   7  10        4.98        5.40      5.71 o 
   1   7  10        0.44       -5.39      6.77 o 
   2   7  10        5.61       14.39      9.13 o 
   3   7  10        2.12       22.45     15.50 o 
   4   7  10        1.46        7.93     15.24 o 
   5   7  10        0.11       13.19     15.86 o 
   6   7  10        3.65       10.43     30.79 o 
   1   8  10        0.22       -0.33      4.77 o 
   2   8  10        0.70        2.23      8.15 o 
   3   8  10        0.62       13.54     15.86 o 
   4   8  10        1.54        4.37     14.84 o 
   5   8  10        0.34       -3.42     12.30 o 
   1   0  11        4.65        6.53      3.41 o 
   2   0  11        1.03        1.47      4.19 o 
   3   0  11        0.15        0.23      3.76 o 
   0   1  11        0.90        2.87      5.33 o 
   1   1  11        0.69        2.73      3.72 o 
   2   1  11        0.52        0.14      3.12 o 
   3   1  11        4.34        3.94      4.12 o 
   4   1  11        8.02        3.35      3.61 o 
  -1   2  11        0.16       -0.03      4.22 o 
   0   2  11        1.06        5.80      5.07 o 
   1   2  11        0.53       -3.92      4.64 o 
   2   2  11        1.99        4.24      3.73 o 
   3   2  11        6.02        7.25      3.75 o 
   4   2  11       17.45       13.90      8.42 o 
   5   2  11        2.97        7.78      7.51 o 
  -1   3  11        0.00        2.40      5.14 o 
   0   3  11        7.18        4.85      8.84 o 
   1   3  11        0.18        2.93      4.86 o 
   2   3  11        0.53        2.99      3.04 o 
   3   3  11        9.15       16.53      8.69 o 
   4   3  11        0.22        2.76     11.72 o 
   5   3  11        8.92        4.63     10.85 o 
  -1   4  11        2.59        5.38      7.05 o 
   0   4  11        0.49       -2.15      5.07 o 
   1   4  11        9.44       -2.54      5.01 o 
   2   4  11        0.00        3.32      5.61 o 
   3   4  11        2.48        7.89     13.19 o 
   4   4  11        1.70        7.89     13.59 o 
   5   4  11        4.47        2.23     12.74 o 
   0   5  11        0.82        6.65      7.16 o 
   1   5  11        0.52       11.54     10.25 o 
   2   5  11        4.51        2.30      5.84 o 
   3   5  11        0.79        3.48      8.51 o 
   4   5  11        0.36       -8.29      8.78 o 
   5   5  11        0.50       -6.50      9.49 o 
   1   6  11        3.70       -1.75      8.36 o 
   2   6  11        0.32       -8.82     14.66 o 
   3   6  11        8.91        8.06      9.49 o 
   4   6  11        0.32        1.02      8.11 o 
   5   6  11        0.00        0.62      8.38 o 
   3   7  11       14.19       21.65     10.96 o 
                                                 
